# Supplementary material for: Chromatin features constrain structural variation across evolutionary timescales
Source: Proc Natl Acad Sci U S A. 2019 Jan 18;116(6):2175–80. doi: 10.1073/pnas.1808631116 (PMC6369792; doi:10.1073/pnas.1808631116)
Supplement: Supplementary File [file pnas.1808631116.sd01.xlsx]

## Sheet: A_apeDeletions
GO Term	Description	P-value	FDR q-value	Enrichment	N	B	n	b
GO:0050911	detection of chemical stimulus involved in sensory perception of smell	3.62e-22	5.46e-18	14.44	17336	246	122	25
GO:0050907	detection of chemical stimulus involved in sensory perception	1.64e-20	1.24e-16	12.38	17336	287	122	25
GO:0009593	detection of chemical stimulus	2.34e-19	1.17e-15	11.1	17336	320	122	25
GO:0050906	detection of stimulus involved in sensory perception	5.29e-19	1.99e-15	10.73	17336	331	122	25
GO:0051606	detection of stimulus	2.19e-15	6.61e-12	7.54	17336	471	122	25
GO:0007186	G-protein coupled receptor signaling pathway	6.55e-10	1.65e-06	3.8	17336	1048	122	28

## Sheet: B_healthyDeletions
GO Term	Description	P-value	FDR q-value	Enrichment	N	B	n	b
GO:0002377	immunoglobulin production	1.2e-31	1.81e-27	20.44	17336	37	619	27
GO:0006955	immune response	1.52e-28	1.14e-24	3.17	17336	989	619	112
GO:0002920	regulation of humoral immune response	9.57e-26	4.81e-22	9.09	17336	114	619	37
GO:0030449	regulation of complement activation	5.1e-25	1.92e-21	9.82	17336	97	619	34
GO:2000257	regulation of protein activation cascade	7.55e-25	2.28e-21	9.72	17336	98	619	34
GO:0002440	production of molecular mediator of immune response	2.47e-24	6.21e-21	13.27	17336	57	619	27
GO:0006958	complement activation, classical pathway	6.16e-24	1.33e-20	8.83	17336	111	619	35
GO:0006956	complement activation	3.37e-23	6.34e-20	8.13	17336	124	619	36
GO:0002376	immune system process	8.1e-21	1.36e-17	2.12	17336	2058	619	156
GO:0002673	regulation of acute inflammatory response	1.11e-20	1.67e-17	7.21	17336	136	619	35
GO:0002433	immune response-regulating cell surface receptor signaling pathway involved in phagocytosis	1.12e-20	1.54e-17	7.77	17336	119	619	33
GO:0038096	Fc-gamma receptor signaling pathway involved in phagocytosis	1.12e-20	1.41e-17	7.77	17336	119	619	33
GO:0072376	protein activation cascade	1.14e-20	1.33e-17	6.95	17336	145	619	36
GO:0002431	Fc receptor mediated stimulatory signaling pathway	1.99e-20	2.14e-17	7.64	17336	121	619	33
GO:0038094	Fc-gamma receptor signaling pathway	3.49e-20	3.51e-17	7.51	17336	123	619	33
GO:0002250	adaptive immune response	5.9e-19	5.56e-16	5.25	17336	224	619	42
GO:0006959	humoral immune response	9.94e-19	8.82e-16	4.83	17336	261	619	45
GO:0038095	Fc-epsilon receptor signaling pathway	1.15e-18	9.61e-16	6.11	17336	165	619	36
GO:0070613	regulation of protein processing	3.75e-18	2.97e-15	6.31	17336	151	619	34
GO:1903317	regulation of protein maturation	5.8e-18	4.38e-15	6.22	17336	153	619	34
GO:0038093	Fc receptor signaling pathway	8.33e-15	5.99e-12	4.56	17336	227	619	37
GO:0002768	immune response-regulating cell surface receptor signaling pathway	2.55e-14	1.75e-11	3.53	17336	381	619	48
GO:0002429	immune response-activating cell surface receptor signaling pathway	8.99e-14	5.9e-11	3.59	17336	351	619	45
GO:0006898	receptor-mediated endocytosis	1.11e-13	6.99e-11	4.21	17336	246	619	37
GO:0002697	regulation of immune effector process	1.28e-12	7.7e-10	3.33	17336	378	619	45
GO:0050900	leukocyte migration	3.65e-12	2.12e-09	3.47	17336	331	619	41
GO:0002252	immune effector process	5.12e-12	2.86e-09	2.3	17336	936	619	77
GO:0002764	immune response-regulating signaling pathway	7.12e-11	3.83e-08	2.84	17336	473	619	48
GO:0050727	regulation of inflammatory response	1.18e-10	6.15e-08	3.16	17336	354	619	40
GO:0030162	regulation of proteolysis	1.64e-10	8.23e-08	2.39	17336	726	619	62
GO:0002757	immune response-activating signal transduction	2.58e-10	1.25e-07	2.85	17336	442	619	45
GO:0002253	activation of immune response	4.45e-10	2.1e-07	2.69	17336	499	619	48
GO:0050776	regulation of immune response	1.28e-09	5.87e-07	2.11	17336	954	619	72
GO:0050896	response to stimulus	3.17e-09	1.41e-06	1.38	17336	4868	619	240
GO:0050778	positive regulation of immune response	4.72e-09	2.03e-06	2.31	17336	679	619	56
GO:0006897	endocytosis	1.36e-08	5.7e-06	2.65	17336	433	619	41
GO:0001580	detection of chemical stimulus involved in sensory perception of bitter taste	1.49e-08	6.08e-06	9.06	17336	34	619	11
GO:0098657	import into cell	3.43e-08	1.36e-05	2.5	17336	482	619	43
GO:0050912	detection of chemical stimulus involved in sensory perception of taste	5.5e-08	2.13e-05	8.11	17336	38	619	11
GO:0018101	protein citrullination	5.71e-08	2.15e-05	28.01	17336	5	619	5
GO:0036414	histone citrullination	5.71e-08	2.1e-05	28.01	17336	5	619	5
GO:0031347	regulation of defense response	5.85e-08	2.1e-05	2.15	17336	730	619	56
GO:0032101	regulation of response to external stimulus	2.12e-07	7.43e-05	2.1	17336	720	619	54
GO:0002684	positive regulation of immune system process	3.4e-07	0.000116	1.92	17336	950	619	65
GO:0070383	DNA cytosine deamination	1.13e-06	0.000379	20	17336	7	619	5
GO:0050907	detection of chemical stimulus involved in sensory perception	1.55e-06	0.000507	2.73	17336	287	619	28
GO:0046133	pyrimidine ribonucleoside catabolic process	1.56e-06	0.000499	14	17336	12	619	6
GO:0010528	regulation of transposition	1.61e-06	0.000507	10.89	17336	18	619	7
GO:0010529	negative regulation of transposition	1.61e-06	0.000497	10.89	17336	18	619	7
GO:0002682	regulation of immune system process	4.72e-06	0.00142	1.63	17336	1440	619	84
GO:0019373	epoxygenase P450 pathway	5.37e-06	0.00159	9.34	17336	21	619	7
GO:0006508	proteolysis	5.9e-06	0.00171	1.71	17336	1162	619	71
GO:0016477	cell migration	5.99e-06	0.0017	1.9	17336	783	619	53
GO:0016192	vesicle-mediated transport	1.2e-05	0.00334	1.58	17336	1521	619	86
GO:0006216	cytidine catabolic process	1.24e-05	0.0034	14	17336	10	619	5
GO:0046087	cytidine metabolic process	1.24e-05	0.00334	14	17336	10	619	5
GO:0009972	cytidine deamination	1.24e-05	0.00328	14	17336	10	619	5
GO:0009593	detection of chemical stimulus	1.25e-05	0.00324	2.45	17336	320	619	28
GO:0048870	cell motility	1.29e-05	0.00329	1.81	17336	867	619	56
GO:0045006	DNA deamination	2.21e-05	0.00555	12.73	17336	11	619	5
GO:0050906	detection of stimulus involved in sensory perception	2.31e-05	0.00572	2.37	17336	331	619	28
GO:0042454	ribonucleoside catabolic process	3.69e-05	0.00897	8.84	17336	19	619	6

## Sheet: C_casesDeletions
GO Term	Description	P-value	FDR q-value	Enrichment	N	B	n	b
GO:0002377	immunoglobulin production	3.38e-15	5.11e-11	8.73	17336	37	1074	20
GO:0006334	nucleosome assembly	2.05e-12	1.55e-08	4.2	17336	123	1074	32
GO:0034728	nucleosome organization	4.06e-11	2.04e-07	3.61	17336	152	1074	34
GO:0002440	production of molecular mediator of immune response	7.83e-11	2.95e-07	5.66	17336	57	1074	20
GO:0034723	DNA replication-dependent nucleosome organization	6.44e-10	1.94e-06	7.53	17336	30	1074	14
GO:0006335	DNA replication-dependent nucleosome assembly	6.44e-10	1.62e-06	7.53	17336	30	1074	14
GO:0065004	protein-DNA complex assembly	6.97e-10	1.5e-06	3.14	17336	185	1074	36
GO:0000183	chromatin silencing at rDNA	1.86e-09	3.5e-06	7.06	17336	32	1074	14
GO:0071824	protein-DNA complex subunit organization	4.62e-09	7.75e-06	2.84	17336	216	1074	38
GO:0051290	protein heterotetramerization	4.94e-09	7.45e-06	5.74	17336	45	1074	16
GO:0006333	chromatin assembly or disassembly	5.01e-09	6.88e-06	4.23	17336	84	1074	22
GO:0006956	complement activation	7.61e-09	9.57e-06	3.51	17336	124	1074	27
GO:0030449	regulation of complement activation	1.78e-08	2.06e-05	3.83	17336	97	1074	23
GO:2000257	regulation of protein activation cascade	2.19e-08	2.36e-05	3.79	17336	98	1074	23
GO:0002920	regulation of humoral immune response	2.34e-08	2.35e-05	3.54	17336	114	1074	25
GO:0006955	immune response	5.81e-08	5.47e-05	1.7	17336	989	1074	104
GO:0006958	complement activation, classical pathway	5.93e-08	5.26e-05	3.49	17336	111	1074	24
GO:0072376	protein activation cascade	6.4e-08	5.37e-05	3.12	17336	145	1074	28
GO:0045815	positive regulation of gene expression, epigenetic	4.15e-07	0.00033	3.93	17336	74	1074	18
GO:0051262	protein tetramerization	6.41e-07	0.000483	2.93	17336	143	1074	26
GO:0002673	regulation of acute inflammatory response	8.47e-07	0.000609	2.97	17336	136	1074	25
GO:0002433	immune response-regulating cell surface receptor signaling pathway involved in phagocytosis	9.28e-07	0.000636	3.12	17336	119	1074	23
GO:0038096	Fc-gamma receptor signaling pathway involved in phagocytosis	9.28e-07	0.000609	3.12	17336	119	1074	23
GO:0006325	chromatin organization	1.07e-06	0.000675	1.8	17336	626	1074	70
GO:0006342	chromatin silencing	1.17e-06	0.000707	3.68	17336	79	1074	18
GO:0002431	Fc receptor mediated stimulatory signaling pathway	1.26e-06	0.00073	3.07	17336	121	1074	23
GO:0038094	Fc-gamma receptor signaling pathway	1.69e-06	0.000947	3.02	17336	123	1074	23
GO:0070613	regulation of protein processing	1.88e-06	0.00101	2.78	17336	151	1074	26
GO:0006959	humoral immune response	2.06e-06	0.00107	2.29	17336	261	1074	37
GO:1903317	regulation of protein maturation	2.42e-06	0.00122	2.74	17336	153	1074	26
GO:0002250	adaptive immune response	3.11e-06	0.00152	2.38	17336	224	1074	33
GO:0045652	regulation of megakaryocyte differentiation	4.36e-06	0.00206	3.69	17336	70	1074	16
GO:0045814	negative regulation of gene expression, epigenetic	4.77e-06	0.00218	3.23	17336	95	1074	19
GO:0006898	receptor-mediated endocytosis	9.22e-06	0.00409	2.23	17336	246	1074	34
GO:0051276	chromosome organization	1.1e-05	0.00472	1.92	17336	404	1074	48
GO:0051291	protein heterooligomerization	1.21e-05	0.00508	2.85	17336	119	1074	21
GO:0070734	histone H3-K27 methylation	1.97e-05	0.00802	8.8	17336	11	1074	6
GO:0045653	negative regulation of megakaryocyte differentiation	2.39e-05	0.0095	7.06	17336	16	1074	7

## Sheet: D_columnDescriptions
Description of columns from
http://cbl-gorilla.cs.technion.ac.il/
P-value' is the enrichment p-value computed according to the mHG or HG model. This p-value is not corrected for multiple testing of 15092 GO terms.
'FDR q-value' is the correction of the above p-value for multiple testing using the Benjamini and Hochberg (1995) method.
Namely, for the ith term (ranked according to p-value) the FDR q-value is (p-value * number of GO terms) / i.
Enrichment (N, B, n, b) is defined as follows:
N - is the total number of genes
B - is the total number of genes associated with a specific GO term
n - is the number of genes in the top of the user's input list or in the target set when appropriate
b - is the number of genes in the intersection
Enrichment = (b/n) / (B/N)
