# Supplementary material for: Chromatin features constrain structural variation across evolutionary timescales
Source: Proc Natl Acad Sci U S A. 2019 Jan 18;116(6):2175–80. doi: 10.1073/pnas.1808631116 (PMC6369792; doi:10.1073/pnas.1808631116)
Supplement: Supplementary File [file pnas.1808631116.sd02.xlsx]

## Sheet: A_apeGenes
	gene_name
1922	SLC44A5
1925	RP4-595K12.1
1926	RP4-595K12.2
1927	RP4-682C21.5
1928	ACADM
1929	RP4-682C21.2
1930	RABGGTB
1931	MSH4
1932	AL445464.1
1933	ASB17
1934	RP11-550H2.1
1935	RP11-550H2.2
1936	ST6GALNAC3
4689	DNAH14
4690	LBR
4691	AC092811.1
4692	RP11-496N12.6
4693	ENAH
4694	RP11-145A3.1
4695	RP11-145A3.2
4697	SRP9
7096	GACAT1
7097	AC096655.2
7098	RGPD4
7102	AC009963.6
7103	SLC5A7
7104	AC023672.2
7106	AC019100.3
7108	SULT1C3
7110	SULT1C2
7111	RP11-443K8.1
7112	SULT1C2P1
7113	RP11-465O11.2
7114	SULT1C4
7116	GCC2
7117	AC012487.2
7118	LIMS1
7119	AC010095.5
7121	AC010095.7
7122	RANBP2
7123	CCDC138
13172	TMPRSS11A
13173	TMPRSS11GP
13175	GCOM2
13176	TMPRSS11F
13177	RP11-35D5.1
13178	FTLP10
13179	RP11-646E20.6
13180	TMPRSS11B
13181	RP11-642E20.5
13182	RP11-642E20.2
13183	RP11-642E20.3
13184	APOOP4
13185	YTHDC1
13186	MT2P1
13187	TMPRSS11E
13188	UGT2B29P
13189	UGT2B17
13190	RP11-1267H10.2
13192	RP11-1267H10.3
13193	UGT2B15
13194	RP11-1267H10.4
13195	CTD-2005D20.1
13196	RP11-468N14.1
13197	UGT2B10
13198	RP11-468N14.3
13200	RP11-468N14.5
13201	RP11-468N14.6
13202	RP11-468N14.7
13203	RP11-468N14.13
20663	U3
20664	HSPA8P8
20666	AC004535.2
20668	NDUFA4
20669	RP5-855F16.1
20670	PHF14
21744	PMS2P2
21745	AC004878.5
21746	PMS2P10
21748	AC004878.6
21749	AC004878.3
21751	AC006014.10
21753	STAG3L1
21756	AC006014.8
21757	TRIM73
21758	NSUN5P1
21759	POM121C
21760	AC018720.10
21761	PMS2P3
21763	HIP1
21765	CCL26
21766	CCL24
21767	AC005102.1
21768	RHBDD2
21769	POR
21770	RPL7L1P3
21771	SNORA14A
21772	TMEM120A
21773	STYXL1
21774	MDH2
21775	AC005077.14
21777	AC005077.12
21779	AC005077.8
21780	AC005077.7
21781	AC005077.5
21782	SRRM3
24030	ADAM32
24033	ADAM5
24034	ADAM3A
24035	RP11-122L4.1
24037	CTD-2024D23.1
24038	ADAM18
24039	ADAM2
24043	IDO1
24044	RP11-44K6.3
24046	RP11-44K6.4
24047	IDO2
25979	ACO1
25980	DDX58
25981	TOPORS
25984	TOPORS-AS1
25985	NDUFB6
25987	RP11-205M20.7
25988	GVQW1
25989	AL589642.1
25990	RP11-555J4.4
25991	RP11-555J4.3
25992	RP11-555J4.2
25993	RP11-462B18.1
25995	TMEM215
25997	RP11-462B18.3
25998	RP11-462B18.2
28552	EIF2AP4
28553	TMEM72-AS1
28554	RP11-285G1.2
28555	TMEM72
28556	RP11-285G1.9
28557	RP11-285G1.14
28558	RASSF4
28559	C10orf10
28560	C10orf25
28561	ZNF22
28562	CEP164P1
28563	DUXAP4
28564	RP11-445N18.3
28565	RSU1P2
28566	CUBNP3
28567	ANKRD54P1
28568	ANKRD30BP3
28570	RP11-445N18.5
28571	RNU6-1207P
28572	CUBNP2
28573	OR6D1P
28574	OR13A1
28575	ALOX5
28576	RP11-67C2.2
28577	MARCH8
28578	ZFAND4
28579	CTGLF10P
28580	FAM21FP
28581	RP11-671E7.1
28582	FAM21C
30348	HBG2
30352	AC104389.28
30356	OR51B5
30361	OR51J1
30362	OR51Q1
30364	OR51I1
30365	OR51I2
30366	OR51A10P
30367	OR52D1
30368	UBQLN3
30369	UBQLNL
30370	AC087380.14
30371	OR52V1P
30372	OR52H1
30374	OR52B5P
30375	OR52T1P
30376	HNRNPA1P53
30377	AC015691.13
30378	OR52B6
30379	TRIM6
30380	TRIM6-TRIM34
30381	TRIM34
30382	TRIM5
30383	TRIM22
30384	OR52U1P
30385	OR52P1P
30386	OR56B1
30387	OR52N4
30388	OR56B2P
30389	OR52N5
30390	OR52N1
30391	OR52N3P
30392	OR52N2
30393	OR52E6
30396	OR52E4
30397	AC025016.1
30398	OR56A3
30399	RP11-451K18.7
30400	OR52L1
30402	OR56A4
30404	OR56A1
30406	OR52L2P
30408	OR56B4
30409	RP11-290F24.3
30413	OR52W1
30414	RP11-290F24.6
30415	C11orf42
30416	FAM160A2
30417	CNGA4
30418	CCKBR
30420	PRKCDBP
31186	OR4C7P
38355	ELMSAN1
38357	RP5-1021I20.1
38359	RP5-1021I20.2
38361	PTGR2
38362	Y_RNA
38363	ZNF410
38364	RP5-1021I20.5
38365	RP5-1021I20.6
38367	FAM161B
38368	COQ6
38369	ENTPD5
38370	CCDC176
38371	AC005484.5
38372	ALDH6A1
38373	LIN52
38376	VSX2
38377	ABCD4
38378	AC005519.4
38379	VRTN
38380	SUB1P2
38381	RPS2P2
38382	SYNDIG1L
38383	RP3-449M8.9
38384	RP3-449M8.6
38385	NPC2
38386	RAP1AP
38387	ISCA2
38388	LTBP2
38389	CTD-2207P18.1
38390	CTD-2207P18.2
38391	AREL1
38392	RP11-173A8.2
38394	FCF1
38395	YLPM1
52130	SLC9B1P4
52133	KB-67B5.17
52134	KB-67B5.12
52135	KCNMB3P1
52136	CCT8L2
52137	FABP5P11
52139	TPTEP1
52140	KB-7G2.9
52141	SLC25A15P5
52142	PARP4P3
52143	ANKRD62P1-PARP4P3
52144	ANKRD62P1
52145	VWFP1
52146	AC005301.8
52147	XKR3
52148	HSFY1P1
52151	ZNF402P
52152	AC007064.24
52155	AC006548.19
52157	IGKV2OR22-4
52158	IGKV2OR22-3
52161	GAB4
52163	CECR7
52164	AC006946.16
52165	AC006946.17
52166	IL17RA
52167	AC006946.12
52168	CECR6
52169	AC006946.15
52170	CECR5
52171	CECR5-AS1
52172	CECR1
52173	AC005300.5
52174	AC005399.1
52175	FAM32B
52176	CECR3
52177	CECR9
52179	CECR2
52180	AC004019.10
52181	CLCP1

## Sheet: B_healthyGenes
	gene_name
518	SPATA21
519	NECAP2
520	RP4-798A10.2
521	CROCCP3
522	RNU1-1
523	RP4-798A10.7
524	RP4-798A10.4
525	U1
526	AL355149.2
527	RP5-875O13.6
529	NBPF1
530	RP5-1182A14.5
531	CROCCP2
532	MST1P2
534	AL137798.1
536	EIF1AXP1
537	ESPNP
539	CROCC
541	CROCCP4
542	MST1L
544	RP11-108M9.2
546	U1
547	RP11-108M9.4
548	RP11-108M9.5
549	RNU1-2
550	RP11-108M9.6
551	MFAP2
552	RP1-37C10.3
553	ATP13A2
554	SDHB
555	PADI2
557	RP11-380J14.1
558	PADI1
559	PADI3
560	MIR3972
561	PADI4
562	AC004824.2
563	PADI6
2629	RP11-27K13.3
2630	TTF2
2632	TRIM45
2634	VTCN1
2635	RP11-39H13.1
2636	RP11-188D8.1
2637	MAN1A2
2638	VPS25P1
2639	AL157902.3
2640	FAM46C
2641	AL365331.2
2644	AL390877.1
2645	GDAP2
2646	WDR3
3717	CCDC181
3718	RP1-206D15.3
3719	SLC19A2
3720	RP1-206D15.5
3721	AL021068.1
3722	F5
3723	SELP
3724	C1orf112
3725	SELL
3726	SELE
3727	RP1-117P20.3
3728	METTL18
3729	SCYL3
3730	RN7SL333P
3731	KIFAP3
3732	RN7SL269P
3733	MRPS10P1
3734	AL356475.1
3735	RP11-332H17.1
3737	METTL11B
3739	RP11-297H3.3
3741	RP11-297H3.4
3742	HAUS4P1
6403	NOTO
6404	SMYD5
6405	PRADC1
6406	CCT7
6407	FBXO41
6408	EGR4
6410	AC074008.1
6411	ALMS1
6412	ALMS1-IT1
6414	NAT8
6415	ALMS1P
6416	AC092653.5
6417	TPRKB
6418	RP11-434P11.2
6419	DUSP11
6420	C2orf78
6421	STAMBP
6423	ACTG2
6424	DGUOK
6425	DGUOK-AS1
6427	AC073046.25
6428	RP11-711M9.1
6429	TET3
6430	FNBP1P1
6431	MGC10955
6432	BOLA3
6433	BOLA3-AS1
6676	MRPL45P1
6682	FOXI3
6684	TEX37
6685	AC104134.2
6686	EIF2AK3
6687	AC062029.1
6688	RPIA
6689	ANKRD36BP2
6691	AC096579.13
6692	MIR4436A
6693	AC096579.7
6695	IGKJ5
6696	IGKJ4
6697	IGKJ3
6698	IGKV4-1
6699	IGKV5-2
6700	IGKV7-3
6701	PGBD4P5
6702	IGKV2-4
6703	IGKV1-5
6704	IGKV1-6
6705	IGKV3-7
6706	IGKV1-8
6707	IGKV1-9
6709	IGKV3-11
6710	IGKV1-12
6711	IGKV1-13
6713	IGKV3-15
6714	IGKV1-16
6715	IGKV1-17
6716	IGKV2-18
6718	IGKV3-20
6719	IGKV6-21
6722	IGKV2-24
6724	IGKV2-26
6725	IGKV1-27
6726	IGKV2-28
6727	IGKV2-29
6728	IGKV2-30
6731	IGKV1-33
6735	IGKV1-37
6737	IGKV1-39
6738	IGKV2-40
9240	SUMF1
9241	LRRN1
9242	PNPT1P1
9243	SETMAR
9245	ITPR1-AS1
9246	ITPR1
9247	EGOT
9250	BHLHE40-AS1
9251	BHLHE40
9253	UBTFL8
9256	ARL8B
9257	AC026202.3
9259	EDEM1
9262	AC026202.5
10414	HNRNPA3P6
10415	MYLKP1
10417	OR7E66P
10418	OR7E22P
10421	RP11-803B1.2
10422	LSP1P2
10423	RP11-803B1.3
10424	ALG1L6P
10425	FAM86DP
10426	RP11-803B1.8
10427	ENPP7P2
10429	CTD-2026G6.3
10430	RPS3AP15
10433	OR7E121P
10434	UNC93B3
10435	RP11-413E6.1
10437	AGGF1P3
10438	RARRES2P1
10439	FRG2C
10440	RP11-413E6.7
10441	LINC00960
10442	ZNF717
10443	RN7SL92P
10444	ROBO2
13176	TMPRSS11F
13178	FTLP10
13179	RP11-646E20.6
13180	TMPRSS11B
13181	RP11-642E20.5
13182	RP11-642E20.2
13183	RP11-642E20.3
13184	APOOP4
13185	YTHDC1
13186	MT2P1
13187	TMPRSS11E
13188	UGT2B29P
13189	UGT2B17
13190	RP11-1267H10.2
13192	RP11-1267H10.3
13193	UGT2B15
13194	RP11-1267H10.4
13195	CTD-2005D20.1
13196	RP11-468N14.1
13197	UGT2B10
13198	RP11-468N14.3
13200	RP11-468N14.5
13201	RP11-468N14.6
13202	RP11-468N14.7
13203	RP11-468N14.13
13205	RP11-468N14.09
13206	UGT2A3
13210	RP11-813N20.1
13212	RP11-813N20.3
13213	UGT2B7
13214	RP13-644M16.5
14070	RP11-138I17.1
14071	RP11-785F11.1
14076	PCDH18
14077	RP11-714L20.1
14078	RP13-884E18.2
14276	RP11-503L23.1
14277	RP11-73G16.3
14278	RP11-73G16.2
14279	RP11-73G16.1
14281	RP11-18H21.1
14282	RP11-18H21.2
14283	RP11-18H21.3
14286	RP11-461L13.4
14287	RP11-461L13.5
14288	RP11-461L13.3
14289	FBXW7
14290	RP11-461L13.2
14292	MIR4453
14293	RP11-555K12.1
14294	RP11-555K12.2
14295	TMEM154
14296	RP11-768B22.2
14297	TIGD4
14298	ARFIP1
14299	RP11-529H22.1
15041	CTD-2228A4.1
15042	Y_RNA
15043	AC091878.1
15047	CTD-2139B15.1
15049	FTH1P10
15050	CTD-2139B15.2
15051	CTD-2139B15.5
15052	CTD-2139B15.4
15053	RP11-321E2.3
15054	RP11-321E2.4
15055	RP11-321E2.5
15056	RP11-321E2.13
15057	RP11-321E2.12
15058	RP11-321E2.6
15060	RP11-321E2.10
15083	RP11-432M8.17
15085	RP11-454P21.1
15284	SLC1A3
15285	CTD-2353F22.1
15286	CTD-2653M23.3
15287	NIPBL
15288	KRT18P31
15289	RPS4XP6
15290	C5orf42
15291	CTD-2284O10.3
15292	OFD1P17
15294	CTD-2124B8.2
15295	NUP155
15297	RP11-648M2.1
15298	WDR70
15417	HCN1
15418	RP11-484L7.1
15419	RP11-484L7.2
16360	CDO1
16361	ATG12
16362	AP3S1
16363	AQPEP
16364	CTC-555I19.1
16365	AC034236.2
16367	ARL14EPL
16368	CTD-2287O16.1
16369	CTD-2287O16.4
16370	CTD-2287O16.5
16371	COMMD10
16372	RNU6-644P
16373	HMGN2P27
16374	CTC-339F2.2
16375	SEMA6A
16376	CTB-118N6.3
16377	CTB-118N6.1
16378	CTB-118N6.2
16379	RPS17P2
18325	HCG21
18326	MUC21
18327	MUC22
18328	HCG22
18330	C6orf15
18331	PSORS1C1
18332	CDSN
18333	PSORS1C2
18335	CCHCR1
18336	TCF19
18337	POU5F1
18338	PSORS1C3
18339	XXbac-BPG299F13.17
18340	HCG27
18341	XXbac-BPG299F13.14
18344	HLA-C
18345	USP8P1
18346	RPL3P2
18347	WASF5P
18348	XXbac-BPG248L24.13
18349	XXbac-BPG248L24.10
18350	HLA-B
18351	XXbac-BPG248L24.12
18352	DHFRP2
18358	XXbac-BPG181B23.7
18359	HCP5
18360	Y_RNA
18361	MICA
18362	XXbac-BPG181B23.4
18363	XXbac-BPG181B23.6
18364	MICB
18369	MCCD1
18370	DDX39B
18373	DDX39B-AS1
18374	ATP6V1G2
18375	NFKBIL1
18376	LTA
18377	TNF
18378	LTB
18379	LST1
18380	NCR3
18381	UQCRHP1
18382	AIF1
18383	PRRC2A
18384	SNORA38
18385	BAG6
18386	APOM
18387	C6orf47
18388	GPANK1
18389	Y_RNA
18390	CSNK2B
18391	LY6G5B
18392	LY6G5C
18393	ABHD16A
18395	LY6G6F
18396	LY6G6E
18397	LY6G6D
18398	C6orf25
18399	LY6G6C
18400	DDAH2
18401	CLIC1
18402	MSH5
18403	RNU6-850P
18404	SAPCD1
18405	SAPCD1-AS1
18406	VWA7
18407	VARS
18408	Y_RNA
18409	LSM2
18410	HSPA1L
18411	HSPA1A
18412	HSPA1B
18413	C6orf48
18415	NEU1
18416	SLC44A4
18417	EHMT2
18418	EHMT2-AS1
18419	C2
18420	ZBTB12
18421	CFB
18422	NELFE
18423	MIR1236
18424	SKIV2L
18425	DXO
18426	STK19
18427	C4A
18907	MCM3
18908	PAQR8
18909	EFHC1
18910	TRAM2
18911	TRAM2-AS1
18912	RP1-152L7.9
18913	RP1-152L7.5
18914	TMEM14A
18915	RP1-152L7.3
18916	RP1-152L7.8
18917	GSTA7P
18918	GSTA2
18919	RP1-152L7.1
18920	GSTA1
18922	GSTA5
18924	RP11-392A23.5
18925	GSTA3
18926	RP1-214M20.2
18927	GSTA4
18928	Y_RNA
18929	RN7SK
18930	ICK
18931	FBXO9
18932	RN7SL244P
18933	RP11-506E9.3
18934	GCM1
18937	SOD1P1
18938	RP1-34L19.1
18940	HMGB1P20
21071	EPDR1
21073	NME8
21074	SFRP4
21075	STARD3NL
21076	TRGC2
21077	TRGJ2
21078	TRGJP2
21079	TRGC1
21080	TRGJ1
21081	TRGJP
21082	TRGJP1
21084	TRGVB
21085	TRGV10
21086	AC006033.22
21087	TRGV9
21088	TRGVA
21089	RP11-121A8.1
21090	TRGV8
21091	TRGV7
21092	TRGV6
21093	TRGV5P
21094	TRGV5
21095	TRGV4
21096	TRGV3
21097	TRGV2
21098	TRGV1
21099	AMPH
21102	FAM183B
21244	HUS1
21246	PKD1L1
21247	C7orf69
21248	AC069282.6
21249	SUN3
21250	C7orf57
21251	UPP1
21252	ABCA13
21253	AC091770.3
21434	RP11-196D18.1
21435	RP11-196D18.2
21910	SRI
21911	CTB-167B5.1
21912	AC003991.3
21913	CTB-167B5.2
21914	STEAP4
21919	AC002069.5
21921	EEF1A1P28
21925	ZNF804B
21926	C7orf62
22365	IMMP2L
22368	LRRN3
22369	snoU13
22370	AC003989.3
22371	AC003989.4
22373	DOCK4-AS1
22374	RNA5SP237
22375	AC003080.4
22459	RP11-328J2.1
22461	RP4-742N3.1
22462	RP5-1006K12.1
22463	KCND2
22664	RP11-138A9.1
22665	RP11-138A9.2
22666	MKLN1-AS1
22668	MKLN1
22670	MKLN1-AS2
22671	RP11-180C16.1
22672	PODXL
22673	AC008264.4
22674	AC093106.7
22677	AC093106.5
22679	AC009518.2
22680	AC009518.3
22681	AC009518.4
23319	CTD-2541M15.1
23321	AGPAT5
23323	XKR5
23324	GS1-24F4.2
23325	DEFB1
23327	DEFA6
23328	GS1-24F4.3
23329	DEFA4
23330	DEFA8P
23332	DEFA10P
23333	DEFA1
23334	DEFT1P
23335	DEFA1B
23337	DEFA3
23338	DEFA11P
23340	DEFA5
23342	AF228730.8
23357	FAM90A20P
23358	FAM66B
23360	USP17L1P
23363	ZNF705G
23365	DEFB4B
23379	OR7E157P
24025	PLEKHA2
24026	HTRA4
24027	TM2D2
24028	ADAM9
24030	ADAM32
24033	ADAM5
24034	ADAM3A
24035	RP11-122L4.1
24037	CTD-2024D23.1
24038	ADAM18
24039	ADAM2
24043	IDO1
24044	RP11-44K6.3
24046	RP11-44K6.4
24047	IDO2
24687	RP11-219B4.7
24688	E2F5
24689	RP11-219B4.3
24690	C8orf59
24691	CA13
24692	RP11-219B4.5
24693	RP11-219B4.6
24694	CA1
24695	CA3
24696	RP11-317J10.2
24697	CA2
24698	RP11-317J10.4
24702	REXO1L1
24708	CTA-392E5.1
24709	ATP6V0D2
25346	KCNQ3
25347	HPYR1
25348	LRRC6
25350	TMEM71
25351	PHF20L1
25352	CTC-137K3.1
25353	AF230666.2
25354	TG
25355	CTD-2182N23.1
25356	SLA
25357	WISP1
25358	NDRG1
25359	CTC-458A3.1
25391	RP11-431D12.1
25392	RP11-30J20.1
25746	RP11-527D15.1
28263	LINC00202-1
28264	LINC00614
28265	ANKRD26
28267	YME1L1
28268	MASTL
28270	ACBD5
28273	RP11-85G18.6
28274	LRRC37A6P
28275	ARMC4P1
28277	RP11-748L13.2
28279	RP11-748L13.6
28280	FAM210CP
28282	PTCHD3
28283	RAB18
28284	MKX
28285	RP11-360I20.2
30420	PRKCDBP
30421	RP11-304C12.3
30422	SMPD1
30423	APBB1
30424	HPX
30425	TRIM3
30426	ARFIP2
30427	TIMM10B
30428	CTD-2010I16.1
30429	DNHD1
30430	RRP8
30432	ILK
30433	TAF10
30434	RP11-732A19.2
30435	TPP1
30436	RP11-732A19.9
30437	DCHS1
30438	RP11-732A19.6
30439	MRPL17
30440	RP11-732A19.1
30441	GVINP1
30442	GVINP2
30443	OR2AG2
30445	OR6A2
30446	RP11-560B16.5
30447	OR10A5
30448	OR10A2
30449	OR10A4
30450	OR2D2
30451	OR2D3
30452	ZNF215
30453	ZNF214
30454	NLRP14
30455	RBMXL2
30456	RP11-324J3.1
30458	SYT9
31186	OR4C7P
33533	SLC25A39P2
33534	RP11-291B21.2
33535	KLRAP1
33536	MAGOHB
33537	STYK1
33538	YBX3
33539	RP13-81N3.2
33542	TAS2R8
33543	TAS2R9
33544	PRR4
33545	TAS2R10
33546	RP11-144O23.8
33547	TAS2R12
33548	TAS2R13
33549	PRH2
33550	TAS2R14
33551	TAS2R15
33552	TAS2R50
33553	TAS2R20
33554	TAS2R19
33555	TAS2R31
33556	AC018630.1
33557	TAS2R63P
33558	TAS2R46
33559	TAS2R64P
33560	TAS2R43
33562	TAS2R30
33563	TAS2R18
33565	RP11-785H5.2
33567	TAS2R67P
33568	TAS2R42
33571	PRB3
33572	PRB4
33573	PRB1
33574	PRB2
33575	RP11-711K1.7
33576	HIGD1AP8
33577	RP11-434C1.3
33578	RP11-434C1.2
33583	BCL2L14
33584	RP11-267J23.4
33585	LRP6
33586	RP11-267J23.1
33590	MANSC1
33591	RP11-757G14.1
33592	LOH12CR2
33593	LOH12CR1
33594	RP11-253I19.4
33595	DUSP16
33596	RP11-253I19.3
33598	CREBL2
33600	GPR19
33601	RP11-180M15.3
33602	CDKN1B
33603	RP11-180M15.4
33604	APOLD1
33606	RP11-59H1.4
33607	DDX47
33609	RP11-392P7.1
33610	RPL13AP20
33938	RP11-847H18.2
33939	ALG10
33940	RP11-847H18.3
33941	RP11-313F23.3
33942	RP11-313F23.2
33943	TUBB8P4
33944	RP11-313F23.4
33945	5S_rRNA
33946	RP11-313F23.5
34989	RP11-193M21.1
34990	ALX1
34991	RP11-408B11.2
34995	RASSF9
34996	NTS
34997	RP11-18J9.3
34999	RP11-812D23.1
35920	LINC00349
35921	LONRF2P2
35923	FEM1AP4
35924	LINC00387
35925	TERF1P5
35926	FAM207BP
35931	CYP4F34P
35932	SNX18P26
35934	ANKRD20A9P
35935	RHOT1P3
35939	SNX19P2
35940	LINC00408
35941	RP11-442J17.3
35942	PHF2P2
35943	LINC00442
35944	USP24P1
35945	GTF2IP3
35948	CENPIP1
35950	RP11-408E5.6
35951	SMPD4P2
35952	TUBA3C
35953	RP11-408E5.4
37149	RP11-496I2.5
37151	RP11-496I2.4
37153	OR11H13P
37154	RP11-146E13.4
37156	CTD-2314B22.3
37157	BMS1P18
37158	CTD-2311B13.7
37159	GRAMD4P4
37160	POTEM
37162	RP11-244H18.1
37164	MED15P6
37165	RP11-597A11.1
37166	RP11-244H18.4
37167	RP11-244H18.3
37171	RP11-597A11.3
37173	RP11-597A11.4
37174	RP11-597A11.2
37178	OR4N2
37179	OR11K2P
37180	OR4Q3
37181	OR4H12P
37183	OR4M1
37184	OR4N1P
37185	OR4K6P
37191	OR4K1
37193	OR4K15
37208	OR11G2
37301	TRAV1-1
37302	OR10G2
37303	TRAV1-2
37304	ARL6IP1P1
37305	OR4E2
37306	OR4E1
37308	TRAV2
37309	AE000658.31
37310	TRAV3
37311	TRAV4
37312	TRAV5
37313	RPL4P1
37314	TRAV6
37317	TRAV8-1
37319	TRAV10
37321	TRAV12-1
37322	TRAV8-2
37323	TRAV8-3
37324	TRAV13-1
37325	TRAV12-2
37326	TRAV8-4
37327	TRAV8-5
37328	TRAV13-2
37329	TRAV14DV4
37330	TRAV9-2
37333	TRAV12-3
37334	TRAV8-6
37335	TRAV16
37336	TRAV17
37337	TRAV18
37338	TRAV19
37339	AE000660.4
37340	TRAV20
37341	TRAV21
37342	TRAV22
37343	TRAV23DV6
37344	TRDV1
37345	TRAV24
37346	TRAV25
37347	TRAV26-1
37350	TRAV27
37352	TRAV29DV5
37353	TRAV30
37357	TRAV26-2
37358	TRAV34
37359	TRAV35
37360	TRAV36DV7
37361	TRAV37
37362	TRAV38-1
37363	TRAV38-2DV8
37364	TRAV39
37366	TRAV41
37368	AE000661.37
37370	TRDV2
37378	TRDC
37379	TRDV3
37441	TRAC
37442	AE000662.93
37443	AE000662.92
37444	DAD1
37445	CTD-2555K7.4
37446	ABHD4
37448	CTD-2555K7.1
37449	OR6E1P
37450	CTD-2555K7.2
37451	CTD-2555K7.3
37453	OXA1L
37454	SLC7A7
37456	MRPL52
37457	MMP14
37460	LRP10
37461	REM2
37462	RBM23
37463	PRMT5-AS1
37464	PRMT5
37465	RP11-298I3.1
37466	HAUS4
37497	NGDN
37498	RP11-66N24.4
37499	ZFHX2
37500	THTPA
37501	AP1G2
37502	RP11-66N24.3
37503	JPH4
37504	DHRS2
37505	RP11-388E23.2
37506	BRD7P1
37508	RN7SKP205
37510	LINC00596
37511	DHRS4-AS1
37512	DHRS4-AS1
37513	DHRS4
37514	DHRS4L2
37515	RP11-468E2.9
37516	LRRC16B
37517	CPNE6
37518	NRL
37519	PCK2
37520	DCAF11
37521	FITM1
37522	PSME1
37523	EMC9
37524	RP11-468E2.5
37525	PSME2
37526	RNF31
37527	RNA5SP383
37528	IRF9
37529	REC8
37530	IPO4
37531	TM9SF1
37532	TSSK4
37533	CHMP4A
37534	MDP1
37535	NEDD8
37536	GMPR2
37537	TINF2
37538	TGM1
37539	RABGGTA
37540	DHRS1
37541	NOP9
37542	CIDEB
37543	LTB4R2
37544	LTB4R
37545	ADCY4
37546	RIPK3
37548	NFATC4
37549	NYNRIN
37550	CBLN3
37551	KHNYN
37552	SDR39U1
37833	RP11-945F5.1
37834	RP11-369C8.1
37836	LINC00871
38209	RP11-72M17.1
38210	LINC00238
38211	GPHN
38213	RP11-862P13.1
38676	PRIMA1
38677	FAM181A-AS1
38678	FAM181A
38679	ASB2
38680	RP11-131H24.4
38682	LINC00521
38683	OTUB2
38684	DDX24
38685	IFI27L1
38686	IFI27
38687	IFI27L2
38688	PPP4R4
38689	SERPINA10
38690	SERPINA6
38691	SERPINA2P
38692	SERPINA1
38693	RP11-349I1.2
38694	SERPINA11
38695	SERPINA9
38696	SERPINA12
38697	SERPINA4
38698	SERPINA5
38699	SERPINA3
38700	ADIPOR1P2
39367	OR4H6P
39369	OR4M2
39371	OR4N3P
39372	RP11-2F9.4
39374	IGHV1OR15-1
39376	IGHV1OR15-3
39377	IGHV4OR15-8
39378	IGHV1OR15-4
39379	RP11-603B24.6
39381	RP11-603B24.2
39382	RP11-603B24.1
39383	RP11-467N20.1
39385	ABCB10P1
39386	GOLGA8DP
39389	GOLGA6L1
39392	TUBGCP5
39393	CYFIP1
39394	NIPA2
39395	NIPA1
39396	RP11-566K19.6
39397	RP11-566K19.5
39399	RP11-26F2.1
39400	AC138649.1
39401	RP11-1180F24.1
39402	WHAMMP3
39403	GOLGA8I
39406	HERC2P2
39407	HERC2P7
39408	RP11-467N20.5
39410	GOLGA8EP
39414	RP11-566K19.8
39415	RP11-566K19.9
39416	RP11-529J17.5
39417	GOLGA8S
39420	RP11-529J17.3
39421	GOLGA6L2
41952	CTD-2547E10.2
41955	CTB-31N19.2
41958	METTL9
41959	CTB-31N19.3
41960	IGSF6
41961	RNU6-1005P
41962	RNU6-196P
41963	OTOA
41964	RP11-645C24.5
41965	RRN3P1
41966	NPIPB4
41967	RP11-645C24.2
41969	RP11-645C24.4
41970	UQCRC2
41971	PDZD9
41972	CTD-2649C14.1
41973	C16orf52
41974	RP11-101E7.2
41975	VWA3A
41976	SDR42E2
41977	EEF2K
41978	RP11-141O15.1
41979	POLR3E
41980	CDR2
41981	RP11-21M24.3
41982	RP11-21M24.2
41983	AC092338.5
41984	RRN3P3
41985	SMG1P1
41986	NPIPB5
41988	RP11-368J21.3
41989	RP11-105C19.2
41990	RP11-105C19.1
41992	HS3ST2
43985	RPS18P12
43987	AC005863.1
43988	AC005863.2
43989	RPL23AP76
43990	AC005772.2
43991	CDRT7
43992	CDRT8
43993	PMP22
43994	snoU13
43996	RP11-849N15.1
43997	AC005703.3
43998	AC005703.2
43999	TEKT3
44000	RNU6-799P
44001	RP11-849N15.4
44002	RN7SL792P
44005	RPL9P2
45209	RP11-293E1.2
45210	RP11-293E1.1
45211	MAPT-AS1
45212	SPPL2C
45213	MAPT
45214	RP11-669E14.4
45215	STH
45216	KANSL1
45217	RP11-669E14.6
45219	KANSL1-AS1
45221	RP11-259G18.2
45222	RP11-259G18.3
45223	RP11-259G18.1
45224	ARL17B
45225	LRRC37A
45227	NSFP1
45228	RP11-995C19.2
45229	LRRC37A2
45230	ARL17A
45232	FAM215B
45233	NSF
45234	RPS7P11
45235	WNT3
45236	WNT9B
45237	RP11-63A1.2
45238	RP11-63A1.1
45240	GOSR2
45242	RPRML
45243	LRRC37A17P
45244	RP11-156P1.3
45245	RN7SL270P
45246	CDC27
45247	RP5-867C24.1
45248	RP5-867C24.4
45249	RP5-867C24.5
45250	MYL4
46582	MIR4526
46583	RP11-701H16.4
46584	FAM210A
46586	RNMT
46588	MC5R
46589	MC2R
46591	RP11-411B10.8
46592	ZNF519
46593	RP11-411B10.4
46594	RP11-411B10.2
46595	RP11-411B10.3
46597	RP11-411B10.6
46598	RP11-411B10.5
46600	ANKRD20A5P
46602	RHOT1P1
46603	RP11-757O6.1
46604	CYP4F35P
46606	TERF1P2
46607	FEM1AP2
46609	CXADRP3
46610	GRAMD4P7
46611	POTEC
48584	CTC-525D6.1
48586	CTC-525D6.2
48587	VSTM2B
48588	POP4
48589	PLEKHF1
48590	C19orf12
48591	CCNE1
48593	CTC-448F2.3
48594	URI1
48595	RPL9P32
48596	CTC-448F2.4
48597	TAF9P3
48598	CTC-448F2.6
48600	ZNF536
49002	HIPK4
49003	PRX
49004	SERTAD1
49005	SERTAD3
49006	CTC-492K19.4
49007	BLVRB
49008	SPTBN4
49009	SHKBP1
49010	LTBP4
49011	RN7SL758P
49012	NUMBL
49013	ADCK4
49015	ITPKC
49016	C19orf54
49017	SNRPA
49018	MIA
49019	RAB4B
49020	EGLN2
49021	CYP2T2P
49022	CYP2F1P
49023	CTC-490E21.10
49024	CYP2A6
49025	CYP2A7
49026	CYP2G1P
49027	CTC-490E21.13
49028	CYP2B7P1
49029	AC092071.1
49030	CYP2B6
49031	CYP2A7P1
49032	CYP2G2P
49033	CTD-2356P16.6
49034	CYP2A13
49035	CYP2F1
49036	CYP2T3P
49039	CYP2S1
49040	AXL
49041	CTD-2195B23.3
49042	HNRNPUL1
49043	RN7SL34P
49045	CCDC97
49760	MIR519A2
49763	SEPT7P8
49764	AC008753.3
49765	MIR371B
49767	AC008753.4
49768	NLRP12
49769	AC008753.6
49770	AC008440.10
49771	MYADM
49772	PRKCG
49773	CACNG7
49774	CACNG8
49775	CACNG6
49776	VSTM1
49777	TARM1
49778	OSCAR
49779	NDUFA3
49780	TFPT
49781	PRPF31
49782	AC012314.8
49783	CNOT3
49784	LENG1
49785	TMC4
49786	MBOAT7
49787	TSEN34
49788	CTD-3093M3.1
49789	AC012314.20
49790	RPS9
49791	AC012314.19
49792	LILRB3
49793	LILRA6
49794	CTB-83J4.1
49795	AC010492.2
49797	CTD-2337J16.1
49798	LILRB5
49802	LILRB2
49805	LILRA3
49807	AC008984.7
49808	LILRA5
49809	VN1R104P
49810	AC008984.6
49811	LILRA4
49812	CTD-2587H19.1
49813	LAIR1
49815	TTYH1
49816	AC008746.3
49817	CTD-2587H19.2
49818	CTD-2587H19.3
49819	AC008746.12
49820	LENG8-AS1
49821	AC008746.5
49822	LENG8
49823	LENG9
49824	CDC42EP5
49825	LAIR2
49827	KIR3DX1
49829	LILRA2
49830	LILRB1
49831	CTB-83J4.2
49832	LILRA1
49835	AC009892.10
49836	LILRB4
49839	AC011515.2
49840	LILRP1
49843	LILRP2
49844	KIR3DL1
49845	KIR3DL3
51246	RP11-164D18.2
51247	PHACTR3
51248	RP4-719C8.1
51250	SYCP2
51251	FAM217B
51252	PPP1R3D
51253	CDH26
51254	C20orf197
51255	RP5-1043L13.1
52191	MICAL3
52193	XXbac-B476C20.14
52194	XXbac-B476C20.13
52196	XXbac-B476C20.17
52197	XXbac-B476C20.9
52198	PEX26
52199	XXbac-B476C20.11
52200	TUBA8
52201	USP18
52202	AC008079.9
52203	AC008132.1
52204	GGT3P
52206	AC008132.12
52207	AC008132.13
52208	BCRP7
52209	DGCR6
52210	PRODH
52211	DGCR5
52212	AC007326.9
52213	DGCR9
52214	DGCR10
52215	CA15P1
52216	DGCR2
52217	Y_RNA
52218	DGCR11
52219	AC004461.4
52220	AC004471.9
52221	AC004471.10
52222	TSSK1A
52223	DGCR14
52224	GSC2
52225	AC004463.6
52226	SLC25A1
52227	CLTCL1
52230	KRT18P62
52356	RIMBP3C
52357	UBE2L3
52358	YDJC
52359	CCDC116
52360	KB-1440D3.14
52361	SDF2L1
52362	PPIL2
52365	KB-1440D3.13
52366	YPEL1
52367	RN7SL280P
52368	MAPK1
52370	KB-1027C11.4
52371	PPM1F
52372	LL22NC03-86G7.1
52373	TOP3B
52374	PRAMENP
52375	IGLVI-70
52376	IGLV4-69
52378	LL22NC03-23C6.13
52379	LL22NC03-23C6.12
52382	IGLVIV-66-1
52384	IGLVIV-65
52385	IGLVIV-64
52386	IGLVI-63
52387	IGLV1-62
52388	IGLV8-61
52389	LL22NC03-88E1.17
52390	ABHD17AP5
52391	LL22NC03-30E12.10
52392	LL22NC03-30E12.11
52393	IGLV4-60
52394	LL22NC03-30E12.13
52395	SOCS2P2
52396	IGLVIV-59
52397	IGLVV-58
52398	BMP6P1
52399	IGLV6-57
52400	IGLVI-56
52401	IGLV11-55
52402	IGLV10-54
52404	TOP3BP1
52405	LL22NC03-123E1.5
52406	VPREB1
52407	LL22NC03-2H8.5
52408	LL22NC03-2H8.4
52409	LL22NC03-80A10.6
52410	IGLV5-52
52411	IGLV1-51
52412	IGLV1-50
52413	LL22NC03-80A10.11
52414	IGLV9-49
52416	IGLV5-48
52417	IGLV1-47
52419	IGLV7-46
52420	LL22NC03-22A12.12
52421	IGLV5-45
52422	IGLV1-44
52423	IGLV7-43
52424	IGLVI-42
52425	IGLVVII-41-1
52426	IGLV1-41
52427	IGLV1-40
52428	ASH2LP1
52430	IGLV5-37
52431	IGLV1-36
52432	KB-288A10.17
52433	IGLV7-35
52435	ZNF280B
52436	ZNF280A
52438	PRAME
52439	LL22NC03-63E9.3
52440	IGLV2-34
52441	IGLV2-33
52445	BCRP4
52446	POM121L1P
52447	GGTLC2
52451	IGLV3-27
52454	IGLV3-25
52456	LL22NC03-102D1.18
52457	IGLV3-24
52458	IGLV2-23
52461	IGLV3-22
52462	IGLV3-21
52464	IGLV3-19
52466	IGLV2-18
52467	IGLV3-17
52468	IGLV3-16
52471	IGLV2-14
52472	IGLV3-13
52473	IGLV3-12
52474	LL22NC03-24A12.8
52476	IGLV2-11
52477	IGLV3-10
52479	IGLV3-9
52480	IGLV2-8
52484	IGLV3-6
52485	D87024.1
52486	IGLV2-5
52488	IGLV4-3
52490	IGLV3-1
52492	IGLL5
52493	IGLJ1
52495	IGLJ2
52496	IGLC2
52497	IGLJ3
52498	IGLC3
52500	IGLC4
52502	IGLC5
52504	IGLC6
52506	IGLC7
52507	AP000361.2
52510	GNAZ
52598	TMEM211
52599	KIAA1671
52600	CTA-221G9.11
52601	CTA-221G9.10
52602	CRYBB3
52603	CTA-221G9.7
52604	CRYBB2
52605	RP3-462D8.2
52606	IGLL3P
52607	CTA-246H3.8
52608	CTA-246H3.11
52609	LRP5L
52610	CTA-246H3.12
52611	CTA-390C10.9
52612	IGLVIVOR22-1
52613	CRYBB2P1
52614	CTA-390C10.10
52616	CTA-407F11.8
52617	ADRBK2
52619	CTA-407F11.6
52620	RNA5SP494
52621	MYO18B
52623	CTA-125H2.2
52969	DDX17
52970	DMC1
52972	FAM227A
52973	CBY1
52974	RP3-508I15.10
52975	RP3-508I15.9
52976	TOMM22
52977	JOSD1
52978	GTPBP1
52979	PRDX3P1
52981	SUN2
52982	RP3-508I15.19
52983	RP3-508I15.20
52984	RP3-508I15.14
52985	RP3-508I15.21
52986	RP3-508I15.22
52987	DNAL4
52988	NPTXR
52989	CBX6
52990	CTA-150C2.13
52991	APOBEC3A
52992	APOBEC3B
52994	APOBEC3C
52995	APOBEC3D
52996	APOBEC3F
52997	APOBEC3G
52998	CTA-150C2.20
52999	RP4-742C19.12
53000	APOBEC3H
53001	CBX7
53002	FUNDC2P4
53003	PDGFB
53005	RP3-333H23.8
53006	RPL3
53007	SNORD83B
53008	SNORD83A
53010	SYNGR1
53011	TAB1
53012	MGAT3
53013	RP5-1104E15.6
53099	NAGA
53100	FAM109B
53102	SMDT1
53103	NDUFA6
53104	RP1-257I20.14
53105	NDUFA6-AS1
53106	OLA1P1
53107	CYP2D6
53108	RP4-669P10.19
53109	RP4-669P10.16
53110	CYP2D7P1
53111	CYP2D8P1
53112	TCF20
53113	Z83851.3
53114	Z83851.4
53115	CTA-989H11.1
53116	Z83851.1
53117	NFAM1
53118	CTA-126B4.7
53119	SERHL
53120	RRP7A
53121	Z93241.1
53122	SERHL2
53123	RRP7B
53124	RN7SKP80
53125	POLDIP3
53126	RNU12
53127	CYB5R3
53128	ATP5L2
53129	A4GALT
53131	RPL5P34
53132	GOLGA2P4
53133	ARFGAP3
53135	AL049758.2

## Sheet: C_casesGenes
	gene_name
213	NPHP4
215	KCNAB2
216	CHD5
217	RPL22
218	RP1-120G22.11
219	RNF207
220	ICMT
221	LINC00337
222	HES3
223	GPR153
224	ACOT7
225	HES2
226	ESPN
228	RP1-202O8.2
229	TNFRSF25
230	PLEKHG5
231	NOL9
233	RP11-58A11.2
234	TAS1R1
235	ZBTB48
236	KLHL21
237	PHF13
238	THAP3
239	DNAJC11
240	RP11-242F24.1
242	RP11-312B8.1
243	CAMTA1
325	KIF1B
327	RNU6-37P
328	RN7SL721P
329	PGD
330	RP4-736L20.3
331	APITD1
332	CORT
333	DFFA
334	PEX14
335	RN7SL614P
336	CASZ1
337	RP4-734G22.3
339	C1orf127
340	CFL1P6
343	TARDBP
344	MASP2
345	RP4-635E18.8
346	SRM
347	EXOSC10
348	RP4-635E18.7
349	RP4-635E18.6
351	MTOR-AS1
354	ANGPTL7
1277	ZMYND12
1278	PPCS
1279	CCDC30
1281	TMSB4XP1
1283	RP11-163G10.4
1284	PPIH
1285	RP5-994D16.3
1286	YBX1
1287	CLDN19
1288	LEPRE1
1289	C1orf50
1290	RP5-994D16.9
1291	CCDC23
1292	ERMAP
1293	RP11-342M1.3
1294	ZNF691
1295	RP11-342M1.7
1296	RP11-342M1.6
1297	ATP6V1E1P1
1298	SLC2A1
1299	SLC2A1-AS1
1302	FAM183A
1303	EBNA1BP2
1304	WDR65
1305	RNA5SP46
1306	TMEM125
1307	C1orf210
1308	TIE1
1309	MPL
1310	RP1-92O14.3
1311	CDC20
1312	ELOVL1
1313	MED8
1314	RP1-92O14.6
1315	SZT2
1987	ADH5P2
1989	RP11-339A11.2
1992	RP11-339D23.1
2820	WI2-3658N16.1
2823	RP4-565E6.1
2825	HYDIN2
2826	NBPF12
2827	PFN1P8
2828	RP4-704D21.2
2829	NBPF13P
2830	RP11-325P15.1
2831	RNVU1-8
2832	RP11-325P15.2
2833	PRKAB2
2834	RP11-337C18.8
2835	FMO5
2836	RP11-337C18.9
2837	PDIA3P
2838	CCT8P1
2839	RP11-337C18.7
2840	CHD1L
2841	RP11-337C18.4
2842	OR13Z1P
2844	OR13Z2P
2845	OR13Z3P
2846	LINC00624
2847	BCL9
2848	ACP6
2851	GJA5
2852	RP11-433J22.3
2853	RP11-314N2.2
2854	GJA8
2855	GPR89B
2856	RP6-74O6.2
2860	RP6-74O6.3
2862	XXyac-YX155B6.2
2864	PFN1P4
3688	GPR161
3689	TIPRL
3690	RPL34P1
3692	SFT2D2
3694	TBX19
3695	RP5-1059H15.1
3697	RP5-968D22.1
3698	QRSL1P1
3699	RP5-968D22.3
3700	XCL2
3701	RP4-738P11.3
3702	XCL1
3703	RP4-738P11.4
3704	DPT
3706	RP1-10C16.1
3707	LINC00626
3709	LINC00970
3710	RPL29P7
3712	RP5-1018K9.1
3713	ATP1B1
5057	RP11-261C10.2
5058	RP11-261C10.7
5059	RP11-261C10.3
5061	CEP170
5062	RP11-261C10.5
5063	RP11-261C10.4
5065	SDCCAG8
5066	FCF1P7
5068	AKT3
5069	RP11-269F20.1
5070	FABP7P1
5071	RP11-370K11.1
5072	AKT3-IT1
5073	RP11-278H7.1
5074	ZBTB18
5075	AL590483.1
5076	RP11-278H7.4
5078	RP11-278H7.3
5079	C1orf100
5080	RP11-518L10.5
5081	TGIF2P1
5082	ADSS
5083	C1orf101
5085	RP11-523K4.2
5086	DESI2
5087	RP11-173A6.2
5088	COX20
5089	HNRNPU-AS1
5090	HNRNPU
5091	RP11-11N7.4
5092	RN7SKP55
5103	RP11-522M21.2
5104	RP11-522M21.3
5105	SMYD3
5106	RP11-83A16.1
5107	RP11-36N20.1
5108	CHCHD4P5
5112	RP11-690C23.4
5113	RP11-690C23.2
5116	TFB2M
5117	CNST
5118	RP11-439E19.1
5119	RP11-452J6.2
5120	RP11-439E19.9
5121	RP11-439E19.7
5122	SCCPDH
5123	RP11-439E19.6
5124	RP11-439E19.8
5125	RP11-439E19.10
5126	RP11-439E19.3
5130	AHCTF1
6865	AC009237.17
6866	AC009237.16
6867	AC008268.1
6868	AC008268.2
6869	LINC00342
6870	ANKRD36C
6871	RN7SL210P
6872	FAHD2CP
6873	GPAT2
6874	ADRA2B
6875	ASTL
6876	DUSP2
6877	AC012307.2
6878	STARD7
6879	AC012307.3
6880	TMEM127
6881	CIAO1
6882	SNRNP200
6883	AC021188.4
6884	ITPRIPL1
6885	NCAPH
6886	NEURL3
6887	RP11-363D14.1
6888	ARID5A
6889	KANSL3
6890	FER1L5
6891	LMAN2L
6892	CNNM4
6894	RP11-353K11.1
6895	CNNM3
6896	ANKRD23
6897	ANKRD39
6898	SEMA4C
6899	FAM178B
6903	TRIM43CP
6905	AC018892.3
6907	IGKV2OR2-2
6909	AC018892.9
6910	FAHD2B
6911	RN7SL313P
6912	ANKRD36
6921	AC159540.3
6922	AC159540.1
6923	AC159540.2
7288	AC009312.1
7289	DDX18
7290	AC009404.2
7291	HTR5BP
7472	AC140481.1
7473	AC010984.3
7474	CYP4F43P
7475	POTEI
7477	AC013269.3
7478	CFC1B
7479	AC013269.4
7480	AC013269.5
7481	AC140481.2
7483	CFC1
7484	POTEJ
7486	CYP4F30P
7487	AC140481.7
7488	AC010984.4
7489	GPR148
7490	AC140481.8
7491	AMER3
7492	AC140481.9
7493	AC133785.1
7494	ARHGEF4
7496	FAM168B
7497	PLEKHB2
7498	NEK2P4
7499	AC009477.7
7500	NF1P8
7501	MED15P8
7502	POTEE
7503	AC131180.1
7505	CYP4F31P
7506	AC131180.4
7507	AC131180.3
7508	ARHGAP42P1
7509	AC073869.2
7510	AC073869.1
7517	AC073869.8
7518	AC073869.7
7519	MTND2P18
7673	RP11-434H14.1
7674	CTD-2252P21.1
7677	AC016910.1
7678	GTDC1
7679	ZEB2
7680	AC009951.2
7681	AC009951.1
7682	ZEB2-AS1
7683	AC010090.1
7684	TEX41
7709	ACVR2A
7711	AC009480.3
7712	ORC4
7714	MBD5
7716	AC019070.1
8970	DIS3L2
8973	AC068134.10
8974	ECEL1P3
8975	ALPP
8977	ECEL1P2
8978	ALPPL2
8979	AC068134.5
8980	AC068134.6
8981	DIS3L2P1
8982	ALPI
8983	ECEL1
8984	PRSS56
8985	CHRND
8986	CHRNG
8987	TIGD1
8988	EIF4E2
8989	AC073254.1
8990	EFHD1
8992	snoU13
8993	GIGYF2
8994	AC064852.5
8995	AC064852.4
8996	KCNJ13
8999	C2orf82
9072	AC112715.2
9073	COL6A3
9074	AC112721.1
9075	AC112721.2
9076	MLPH
9078	PRLH
9079	RAB17
9080	AC104667.3
9081	AC096574.5
9082	LRRFIP1
9083	RBM44
9084	RAMP1
9086	UBE2F
9088	SCLY
9089	ESPNL
9090	KLHL30
9091	FAM132B
9225	RPL21P17
9226	RP11-204C23.1
9228	CNTN4
9229	CNTN4-AS2
9230	AC026882.1
9240	SUMF1
9241	LRRN1
9242	PNPT1P1
9243	SETMAR
9245	ITPR1-AS1
9246	ITPR1
9247	EGOT
10470	RP11-520D19.1
10471	RP11-520D19.2
10472	RP11-564P9.1
10473	GBE1
10474	RNU2-28P
10477	RP11-142L1.1
10478	RP11-359D24.1
10479	RP11-260O18.1
10825	LSAMP
10830	BZW1P2
10831	TUSC7
10833	LINC00901
10834	RNU5E-8P
12357	HTT-AS
12358	HTT
12359	MSANTD1
12360	RGS12
12361	RP11-357G3.2
12362	RP11-357G3.1
12363	HGFAC
12364	DOK7
12365	RP11-529E10.6
12366	LRPAP1
12367	RP11-529E10.7
12368	LINC00955
12369	RP3-368B9.2
12370	RP3-513G18.2
12371	AC141928.1
12372	ADRA2C
12377	AC226119.4
12378	ALG1L7P
12379	FAM86EP
12380	ENPP7P9
13430	BMP3
13431	PRKG2
13432	RP11-100N20.1
13434	RASGEF1B
14666	RP11-290F5.2
14667	RP11-290F5.1
14668	IRF2
14670	RP11-326I11.5
14671	RP11-326I11.3
14672	RP11-326I11.4
14674	RP11-242J7.1
14675	CASP3
14676	PRIMPOL
14677	MLF1IP
14678	ACSL1
14679	RP11-701P16.1
14680	RP11-701P16.2
14681	RP11-701P16.5
14683	RP11-701P16.4
14686	RP11-386B13.4
14687	HELT
14688	RP11-386B13.3
14689	RP11-386B13.1
14691	SLC25A4
14692	KIAA1430
14693	SNX25
15191	PDZD2
15192	RP11-5N11.2
15200	CTD-2290C23.1
15204	RPL5P14
15206	CTD-2206G10.1
15209	CTD-2152M20.2
15210	GOLPH3
15212	CTD-2186M15.3
15213	CTD-2186M15.1
15214	MTMR12
15215	RNU6-1079P
15217	ZFR
15220	CTD-2290P7.1
15221	SUB1
16041	TMEM161B
16043	TMEM161B-AS1
16044	RNA5SP187
16045	RPS3AP22
16048	CTC-498M16.2
16049	CTC-498M16.4
16050	LINC00461
16053	CTC-467M3.3
16054	MEF2C
16055	MEF2C-AS1
17035	CAMK2A
17036	ARSI
17037	TCOF1
17038	CD74
17039	RPS14
17040	CTC-367J11.1
17041	NDST1
17042	snoU13
17043	SYNPO
17044	CTB-140J7.2
17045	MYOZ3
17046	CTC-345K18.2
17047	RBM22
17048	DCTN4
17049	SMIM3
17050	IRGM
17051	ZNF300
17052	ZNF300P1
17053	GPX3
17054	TNIP1
17055	ANXA6
17056	CTB-17P3.4
17057	CCDC69
17058	GM2A
17059	SLC36A3
17060	SLC36A2
17061	CTC-224D3.1
17434	HK3
17435	UIMC1
17436	ZNF346
17437	ZNF346-IT1
17438	FGFR4
17439	NSD1
17440	CTD-2301A4.3
17441	CTD-2301A4.5
17442	RAB24
17443	MXD3
17444	PRELID1
17445	LMAN2
17448	RGS14
17449	SLC34A1
17450	PFN3
17451	F12
17452	GRK6
17453	PRR7-AS1
17454	PRR7
17455	DBN1
17456	PDLIM7
17457	RP11-1334A24.6
17458	DOK3
17459	DDX41
17460	FAM193B
17461	RP11-1277A3.3
17462	TMED9
17463	B4GALT7
17464	RP11-1277A3.1
17465	RP11-1277A3.2
17466	RP11-1101H11.1
17467	FAM153A
17468	RP11-1026M7.2
17469	RP11-1026M7.3
17470	RP11-423H2.1
17471	OR1X5P
17472	RP11-423H2.5
17474	RP11-1252I4.2
17475	RP11-423H2.3
17476	SUDS3P1
17477	PROP1
17478	FAM153C
17479	RP11-889L3.1
17699	RP11-428J1.2
17700	RPP40
17701	RP11-428J1.5
17702	RP11-428J1.4
17703	RMRPP2
17704	RP11-530A18.1
17705	PPP1R3G
17706	LYRM4
17709	FARS2
17711	RP1-232P20.1
17713	RP1-256G22.2
17715	RP1-182O16.2
17716	RP3-380B8.4
17717	RN7SL221P
17991	SCGN
17993	HIST1H2AA
17994	HIST1H2BA
17995	HIST1H2BPS1
17996	HIST1H2APS1
17997	SLC17A4
17998	SLC17A1
17999	SLC17A3
18001	SLC17A2
18002	TRIM38
18003	U91328.20
18004	U91328.19
18005	U91328.22
18007	HIST1H1A
18008	HIST1H3A
18009	HIST1H4A
18010	HIST1H4B
18011	HIST1H3B
18012	HIST1H2AB
18013	HIST1H2BB
18014	U91328.2
18015	HIST1H3C
18016	HIST1H1C
18017	HFE
18018	HIST1H4C
18019	HIST1H1T
18020	HIST1H2BC
18021	HIST1H2AC
18022	HIST1H1E
18023	HIST1H2BD
18024	LARP1P1
18025	HIST1H2BE
18026	HIST1H4D
18027	HIST1H1PS1
18028	HIST1H3D
18030	HIST1H2BF
18031	RP1-34B20.4
18032	HIST1H4E
18033	HIST1H2BG
18034	HIST1H2AE
18035	HIST1H3E
18036	HIST1H2APS3
18037	HIST1H1D
18038	HIST1H4F
18040	HIST1H3F
18041	HIST1H2BH
18042	HIST1H3G
18043	HIST1H2APS4
18044	HIST1H2BI
18045	HIST1H4H
18046	HIST1H3PS1
18048	BTN3A2
18050	BTN2A2
18051	BTN3A1
18052	BTN2A3P
18053	BTN3A3
18054	BTN2A1
18055	BTN1A1
18057	HCG11
18058	CTA-14H9.5
18059	HMGN4
18060	ABT1
18061	RP11-457M11.6
18062	VN1R14P
18063	RP11-457M11.2
18064	ZNF322
18302	RPL7P4
18303	MDC1
18305	TUBB
18306	XXbac-BPG252P9.9
18307	FLOT1
18308	Y_RNA
18309	XXbac-BPG252P9.10
18310	IER3
18312	HCG20
18313	LINC00243
18314	XXbac-BPG27H4.8
18316	DDR1-AS1
18317	DDR1
18318	MIR4640
18320	GTF2H4
18321	VARS2
18322	SFTA2
18324	DPCR1
18325	HCG21
18326	MUC21
18327	MUC22
18328	HCG22
18330	C6orf15
18331	PSORS1C1
18332	CDSN
18333	PSORS1C2
18335	CCHCR1
18336	TCF19
18337	POU5F1
18338	PSORS1C3
18339	XXbac-BPG299F13.17
18340	HCG27
18341	XXbac-BPG299F13.14
18344	HLA-C
18345	USP8P1
18346	RPL3P2
18347	WASF5P
18348	XXbac-BPG248L24.13
18349	XXbac-BPG248L24.10
18350	HLA-B
18351	XXbac-BPG248L24.12
18352	DHFRP2
18358	XXbac-BPG181B23.7
18359	HCP5
18360	Y_RNA
18361	MICA
18362	XXbac-BPG181B23.4
18363	XXbac-BPG181B23.6
18364	MICB
18369	MCCD1
18370	DDX39B
18373	DDX39B-AS1
18374	ATP6V1G2
18375	NFKBIL1
18376	LTA
18377	TNF
18378	LTB
18379	LST1
18380	NCR3
18381	UQCRHP1
18382	AIF1
18383	PRRC2A
18384	SNORA38
18385	BAG6
18386	APOM
18387	C6orf47
18388	GPANK1
18389	Y_RNA
18390	CSNK2B
18391	LY6G5B
18392	LY6G5C
18393	ABHD16A
18395	LY6G6F
18396	LY6G6E
18397	LY6G6D
18398	C6orf25
18399	LY6G6C
18400	DDAH2
18401	CLIC1
18402	MSH5
18403	RNU6-850P
18404	SAPCD1
18405	SAPCD1-AS1
18406	VWA7
18407	VARS
18408	Y_RNA
18409	LSM2
18410	HSPA1L
18411	HSPA1A
18412	HSPA1B
18413	C6orf48
18415	NEU1
18416	SLC44A4
18417	EHMT2
18418	EHMT2-AS1
18419	C2
18420	ZBTB12
18421	CFB
18422	NELFE
18423	MIR1236
18424	SKIV2L
18425	DXO
18426	STK19
18427	C4A
19530	OSTM1
19532	OSTM1-AS1
19533	NR2E1
19534	SNX3
19538	RP1-128O3.4
19540	LACE1
19541	RP1-128O3.6
19542	RP11-72I2.1
19543	RP3-466I7.1
19546	FOXO3
19547	SUMO2P8
19548	LINC00222
19549	ZNF259P1
19550	RP3-354J5.3
19551	ARMC2
19553	RP11-249L21.4
19556	RP11-787I22.3
20096	RP11-162J8.2
20097	RP11-162J8.3
20098	RP11-365H23.1
20100	RP1-111D6.3
20101	TAB2
20102	RP1-111D6.2
20105	SUMO4
20106	ZC3H12D
20107	RP1-281H8.3
20108	PPIL4
20111	GINM1
20112	RP1-12G14.6
20113	RP1-12G14.7
20114	RPS18P9
20115	SNORA2
20116	KATNA1
20118	LATS1
20119	NUP43
20120	PCMT1
20121	RP11-350J20.4
20122	RP11-350J20.5
20234	RP11-518I13.1
20236	RP11-230C9.4
20237	RP11-230C9.2
20238	ARID1B
20241	RP11-2J18.1
20325	AGPAT4
20498	TFAMP1
20499	AC074389.5
20500	ELFN1
20501	AC074389.7
20502	AC074389.6
20503	AC074389.9
20505	MAD1L1
20506	AC110781.3
20508	FTSJ2
20509	NUDT1
20510	SNX8
20512	EIF3B
20513	AC004840.8
20515	CHST12
20516	AC004840.9
20517	GRIFIN
20518	LFNG
20520	BRAT1
20522	IQCE
21071	EPDR1
21072	AC018634.9
21073	NME8
21074	SFRP4
21075	STARD3NL
21076	TRGC2
21077	TRGJ2
21078	TRGJP2
21079	TRGC1
21080	TRGJ1
21081	TRGJP
21082	TRGJP1
21084	TRGVB
21085	TRGV10
21086	AC006033.22
21087	TRGV9
21088	TRGVA
21089	RP11-121A8.1
21090	TRGV8
21091	TRGV7
21092	TRGV6
21093	TRGV5P
21094	TRGV5
21095	TRGV4
21096	TRGV3
21097	TRGV2
21098	TRGV1
21099	AMPH
21102	FAM183B
21644	RP5-942I16.1
21645	AUTS2
21647	WBSCR17
21665	RP11-313P13.5
21666	NSUN5P2
21667	TRIM74
21668	STAG3L3
21669	AC005488.11
21672	RP11-313P13.3
21674	SPDYE8P
21675	RP11-313P13.4
21677	AC006995.8
21678	RP11-396K3.1
21680	NCF1B
21681	GTF2IRD2P1
21682	POM121B
21683	NSUN5
21684	TRIM50
21685	RP11-483G21.3
21686	FKBP6
21689	FZD9
21690	BAZ1B
21692	BCL7B
21693	TBL2
21694	MLXIPL
21695	VPS37D
21696	DNAJC30
21697	WBSCR22
21698	STX1A
21700	RN7SL265P
21701	LINC00035
21702	ABHD11
21703	CLDN3
21704	CLDN4
21705	WBSCR27
21706	WBSCR28
21707	RP11-731K22.1
21708	ELN
21709	CTB-51J22.1
21710	LIMK1
21711	EIF4H
21712	MIR590
21713	LAT2
21714	RFC2
21716	CLIP2
21717	GTF2IRD1
21720	RP5-1186P10.2
21721	GTF2I
21722	AC083884.8
21723	STAG3L2
21724	PHBP15
21725	NCF1
21726	GTF2IRD2
21727	PMS2P5
21729	AC004166.6
21730	GATSL1
22365	IMMP2L
22368	LRRN3
22369	snoU13
22370	AC003989.3
22371	AC003989.4
22373	DOCK4-AS1
22374	RNA5SP237
22375	AC003080.4
22529	RP11-3B12.3
22533	RP11-807H17.1
22534	AC005276.1
22538	AC000374.1
23390	FAM90A10P
23391	AC084121.16
23392	AC084121.17
23401	DEFB4A
23402	ZNF705B
23404	FAM66E
23409	FAM90A11P
23410	FAM90A24P
23411	FAM90A12P
23414	RP11-52B19.10
23419	ENPP7P1
23420	FAM85B
23422	FAM86B3P
23423	ALG1L13P
23424	SGK223
23425	CTA-398F10.1
23426	CTA-398F10.2
23427	CTD-3023L14.3
23428	CTD-3023L14.1
23429	CTD-3023L14.2
23432	CLDN23
23433	RP11-211C9.1
23434	MFHAS1
23436	RP11-62H7.3
23437	RP11-62H7.2
23439	ERI1
23443	PPP1R3B
23444	RP11-10A14.3
23445	RP11-10A14.4
24363	NPM1P6
24364	RP11-787D18.2
24365	RP11-787D18.1
24366	ASPH
24367	KRT8P3
24368	RN7SKP97
24370	RP11-280G9.1
24371	RP11-705O24.1
24372	RP11-705O24.3
24373	RP11-705O24.2
24374	RP11-705O24.4
24375	CTD-2571E19.1
24891	STK3
24899	RP11-44N12.4
24902	RP11-44N12.5
24903	OSR2
24904	RP11-44N12.2
24905	RP11-410L14.2
24906	AC104986.1
24907	RP11-410L14.1
24908	VPS13B
24909	CTD-2340D6.2
24911	AP004290.1
24912	AP004289.2
24913	AP004289.1
24918	AC018442.1
24919	RP11-402L5.1
25636	CARM1P1
25638	RP11-32F11.2
25639	RFX3
25642	RP11-509J21.1
25643	RP11-509J21.2
25644	RP11-509J21.3
25645	RP11-509J21.4
25646	GLIS3
25648	GLIS3-AS1
25649	RP11-70J12.1
25650	RP11-358M14.2
25653	SLC1A1
25654	SPATA6L
25655	RP11-6J24.3
25656	PPAPDC2
25657	RP11-6J24.6
25658	CDC37L1
25659	AK3
25661	RP11-307I14.2
25662	RCL1
25663	RP11-307I14.3
25665	AL158147.2
25666	HNRNPA1P41
25668	JAK2
25669	RP11-39K24.2
25746	RP11-527D15.1
27282	PAPPA-AS2
27283	RP11-45A16.4
27286	RP11-264C15.2
27287	RP11-67K19.3
27288	TRIM32
27290	RPL10P3
27457	RP13-225O21.2
27458	GARNL3
27459	RP13-225O21.5
27460	RP11-356B19.11
27461	SLC2A8
27462	ZNF79
27463	RPL12
27464	SNORA65
27465	LRSAM1
27466	Y_RNA
27467	FAM129B
27468	STXBP1
27469	MIR3911
27470	PTRH1
27471	C9orf117
27472	TTC16
27473	TOR2A
27474	SH2D3C
27475	CDK9
27476	FPGS
27477	ENG
27478	RP11-228B15.4
27479	Y_RNA
27480	Y_RNA
27482	AK1
27484	ST6GALNAC6
27485	ST6GALNAC4
27486	PIP5KL1
27487	RP11-203J24.8
27488	DPM2
27489	FAM102A
27490	RP11-379C10.1
27491	NAIF1
27492	SLC25A25
27493	RP11-379C10.4
27494	RP11-395P17.11
27495	RP11-395P17.3
27496	PTGES2
27497	AL590708.2
27498	LCN2
27499	C9orf16
27500	CIZ1
27501	DNM1
27628	RP11-323H21.3
27629	MED27
27630	RP11-32B11.2
27631	NTNG2
27633	SETX
27634	TTF1
27635	C9orf171
27637	BARHL1
27638	DDX31
27639	GTF3C4
27683	VAV2
27684	LINC00094
27685	BRD3
27686	RP11-374P20.4
27687	RP11-349K21.1
27688	LL09NC01-251B2.3
27689	WDR5
27690	RNU6ATAC
27691	LL09NC01-139C3.1
27692	RP11-145E17.2
27693	RXRA
27695	RP11-473E2.2
27696	RP11-473E2.4
27698	COL5A1
27699	COL5A1-AS1
27700	AL603650.2
27707	MIR3689B
27711	RP11-263F14.3
27712	FCN2
27713	FCN1
27714	RP11-447M12.2
28396	PARD3
28400	RP11-8L18.2
28401	PARD3-AS1
28405	PRDX2P2
28406	CUL2
28408	RP11-297A16.2
28409	CREM
29242	GRID1
29250	WAPAL
29252	RP11-77P6.2
29254	OPN4
29255	LDB3
29257	RP11-359E3.4
29258	BMPR1A
29259	RP11-420K10.1
29261	MMRN2
29262	SNCG
29263	ADIRF-AS1
29264	ADIRF
29265	BMS1P3
29266	RP11-96C23.11
29267	RP11-96C23.10
29268	FAM25A
29269	RP11-96C23.12
29270	RNU6-529P
29271	GLUD1
29272	FAM35A
29273	RP11-96C23.9
29274	RN7SL733P
29989	RP11-168C9.1
29990	MGMT
29993	RP11-109A6.2
29994	RP11-109A6.3
29995	EBF3
29997	LINC00959
29998	CTAGE7P
29999	RP11-500G10.4
30000	GLRX3
30234	ZNF195
30236	TSSC2
30237	OR7E12P
30238	FAM86GP
30239	RP13-726E6.1
30240	RP13-726E6.2
30241	RP13-726E6.3
30242	RPS3AP39
30244	RPS24P14
30246	OR7E117P
30247	TRPC2
30248	ART5
30249	ART1
30250	Y_RNA
30251	Y_RNA
30252	CHRNA10
30253	NUP98
30255	RNU6-1143P
30257	PGAP2
30258	AC090587.2
30259	RHOG
30260	AC090587.5
30261	STIM1
30262	AC090587.4
30263	AC090804.1
30266	HNRNPA1P76
30269	RRM1
30270	RRM1-AS1
30272	RP11-23F23.2
30273	RP11-23F23.3
30281	OR52B3P
30282	TRIM21
30286	OR52K2
30287	OR52K3P
30288	OR52K1
30292	OR52I2
30293	OR52I1
30294	TRIM68
30296	OR51E1
30297	OR51A9P
30298	OR51E2
30299	OR51C1P
30300	MMP26
30313	OR51S1
30314	OR51H1P
30315	OR51H2P
30317	OR51A6P
30318	OR51A7
30319	OR51G2
30320	OR51G1
30329	OR52E2
30334	AC113331.9
30335	OR52A4
30343	HBB
30344	HBD
30345	HBBP1
30347	HBG1
30348	HBG2
30349	HBE1
30350	OR51AB1P
30351	OR51B4
30352	AC104389.28
30356	OR51B5
30361	OR51J1
30362	OR51Q1
30364	OR51I1
30365	OR51I2
30366	OR51A10P
30367	OR52D1
30368	UBQLN3
30369	UBQLNL
30370	AC087380.14
30371	OR52V1P
30372	OR52H1
30374	OR52B5P
30375	OR52T1P
30376	HNRNPA1P53
30377	AC015691.13
30378	OR52B6
30379	TRIM6
30380	TRIM6-TRIM34
30381	TRIM34
30383	TRIM22
30833	DCDC1
30837	RP1-296L11.1
30838	DNAJC24
30839	IMMP1L
30840	AC108456.1
30841	ELP4
30842	Z83001.1
30843	AC131571.2
30844	PAX6
30845	RCN1
30992	ACCSL
30993	ACCS
30994	CTD-2609K8.3
30995	EXT2
30996	ALX4
30998	RP11-58K22.2
30999	CD82
31000	RP11-58K22.5
31001	RP11-58K22.4
31002	RPL34P22
31003	RP11-45A12.1
31004	RP11-45A12.2
31005	TSPAN18
31006	TP53I11
31007	AC068858.1
32111	MOGAT2
32113	CTD-2530H12.1
32114	DGAT2
32115	CTD-2530H12.2
32116	RP11-535A19.1
32117	RP11-535A19.2
32118	UVRAG
32125	CTD-2011F17.2
32126	WNT11
32127	RP11-619A14.2
32128	RP11-619A14.3
32129	PRKRIR
32130	RP11-111M22.2
32131	RP11-111M22.4
32132	RP11-111M22.5
32133	RP11-111M22.3
32134	C11orf30
32136	RP11-672A2.6
32137	RP11-672A2.5
32138	RP11-672A2.4
32139	AP001189.4
32140	LRRC32
32141	RP11-672A2.3
32249	CTD-2537O9.1
32252	HNRNPCP6
33085	RP11-702B10.2
33086	RP11-702B10.1
33087	ETS1
33088	RP11-1007G5.2
33089	RP11-264E20.2
33090	RP11-264E20.1
33091	RP11-744N12.3
33092	FLI1
33093	FLI1-AS1
33094	KCNJ1
33095	RP11-740D6.3
33096	KCNJ5
33097	C11orf45
33098	TP53AIP1
33391	CD163L1
33392	RP11-157G21.2
33393	CD163
33394	GAPDHP31
33395	MKI67IPP3
33396	RP11-444J21.2
33397	APOBEC1
33398	GDF3
33399	DPPA3
33400	CLEC4C
33401	NANOGNB
33403	NANOG
33405	SLC2A14
33408	RP11-277J24.1
33409	RP11-815D16.1
33410	NANOGP1
33412	SLC2A3
33414	RP11-69M1.1
33415	RP11-69M1.3
33416	RP11-69M1.4
33417	FOXJ2
33418	C3AR1
33419	NECAP1
33420	CLEC4A
33421	POU5F1P3
33422	ZNF705A
33423	GCSHP4
33424	FAM66C
33425	RP11-266K4.1
33426	FAM90A1
33427	ALG1L10P
33429	FAM86FP
33430	RP11-266K4.9
33431	ENPP7P5
33433	RP11-113C12.4
33434	RP11-90D4.3
34736	RBMS1P1
34738	RP11-335I12.2
34741	HELB
34742	snoU13
34743	GRIP1
34745	OSBPL9P4
34746	RP11-123O10.4
34747	RP11-123O10.3
34749	GGTA2P
34750	CAND1
34751	MRPL40P1
35950	RP11-408E5.6
35951	SMPD4P2
35952	TUBA3C
35953	RP11-408E5.4
35954	PSPC1P1
35955	RP11-408E5.5
35956	ANKRD26P3
35957	MRPL3P1
35958	LINC00421
35959	PARP4P2
35960	FAM58DP
35961	RP11-385E5.5
35963	TPTE2
35964	CYCSP32
35965	MRPS31P2
35966	ESRRAP1
35967	CASC4P1
35968	LINC00350
35969	MPHOSPH8
35970	RP11-523H24.3
35971	PSPC1
35972	AL354808.2
35974	ST6GALNAC4P1
35975	ZMYM5
35976	RP11-61K9.2
35977	snoU13
35979	ZMYM2
35980	KRR1P1
35981	LINC01072
35982	GJA3
35983	PPIAP28
35984	LINC00556
35985	GJB2
35986	GJB6
35987	CRYL1
35989	IFT88
35990	SLC35E1P1
35991	RNU2-7P
35992	IL17D
35994	AL512652.1
35995	N6AMT2
35996	RANP8
35997	XPO4
35998	CNOT4P1
35999	HNRNPA1P30
36001	RPSAP54
36054	TATDN2P3
36056	SACS
36057	RPLP1P13
36058	SACS-AS1
36059	LINC00327
36061	TNFRSF19
36062	MIPEP
36065	C1QTNF9B-AS1
36066	C1QTNF9B
36067	ANKRD20A19P
36068	SPATA13
36069	RP11-309I15.1
36070	IPO7P2
36073	C1QTNF9
36074	C1QTNF9-AS1
36075	NUS1P3
36076	LINC00566
36078	TPTE2P6
37325	TRAV12-2
37326	TRAV8-4
37327	TRAV8-5
37328	TRAV13-2
37329	TRAV14DV4
37330	TRAV9-2
37333	TRAV12-3
37334	TRAV8-6
37335	TRAV16
37336	TRAV17
37337	TRAV18
37338	TRAV19
37339	AE000660.4
37340	TRAV20
37341	TRAV21
37342	TRAV22
37343	TRAV23DV6
37344	TRDV1
37345	TRAV24
37346	TRAV25
37347	TRAV26-1
37350	TRAV27
37352	TRAV29DV5
37353	TRAV30
37357	TRAV26-2
37358	TRAV34
37359	TRAV35
37360	TRAV36DV7
37361	TRAV37
37362	TRAV38-1
37363	TRAV38-2DV8
37364	TRAV39
37366	TRAV41
37368	AE000661.37
37370	TRDV2
37378	TRDC
37379	TRDV3
37441	TRAC
37442	AE000662.93
37443	AE000662.92
37444	DAD1
37445	CTD-2555K7.4
37446	ABHD4
37448	CTD-2555K7.1
37449	OR6E1P
37450	CTD-2555K7.2
37451	CTD-2555K7.3
37453	OXA1L
37454	SLC7A7
37456	MRPL52
37457	MMP14
37460	LRP10
37461	REM2
37462	RBM23
37463	PRMT5-AS1
37464	PRMT5
37465	RP11-298I3.1
37466	HAUS4
38588	MPPE1P1
38589	FOXN3
38590	CAP2P1
38591	RP11-356K23.1
38592	RP11-356K23.2
38593	RP11-33N16.2
38594	FOXN3-AS1
38595	FOXN3-AS2
38598	RP11-944C7.1
38601	CHORDC2P
38603	RAB42P1
39367	OR4H6P
39369	OR4M2
39371	OR4N3P
39372	RP11-2F9.4
39374	IGHV1OR15-1
39376	IGHV1OR15-3
39377	IGHV4OR15-8
39378	IGHV1OR15-4
39379	RP11-603B24.6
39381	RP11-603B24.2
39382	RP11-603B24.1
39383	RP11-467N20.1
39385	ABCB10P1
39386	GOLGA8DP
39389	GOLGA6L1
39392	TUBGCP5
39393	CYFIP1
39394	NIPA2
39395	NIPA1
39396	RP11-566K19.6
39397	RP11-566K19.5
39399	RP11-26F2.1
39400	AC138649.1
39401	RP11-1180F24.1
39402	WHAMMP3
39403	GOLGA8I
39406	HERC2P2
39407	HERC2P7
39408	RP11-467N20.5
39410	GOLGA8EP
39414	RP11-566K19.8
39415	RP11-566K19.9
39416	RP11-529J17.5
39417	GOLGA8S
39420	RP11-529J17.3
39421	GOLGA6L2
39595	RP13-126C7.1
39596	FAM189A1
39598	NDNL2
39599	CTD-3118D7.1
39600	RP11-300A12.2
39601	TUBBP8
39602	RP11-680F8.1
39604	RP11-680F8.4
39605	HMGN2P5
39606	RP11-680F8.3
39632	GOLGA8R
39636	CTD-3092A11.1
39637	CTD-3092A11.2
39638	AC026150.6
39639	AC026150.8
39640	GOLGA8Q
39643	DNM1P50
39644	ULK4P2
39645	U8
39646	GOLGA8H
39647	RP11-932O9.8
39648	RN7SL628P
39650	RP11-932O9.9
39651	RP11-932O9.7
39652	ARHGAP11B
39653	U8
39654	RP11-932O9.10
39656	GOLGA8UP
39659	HERC2P10
39660	RP11-540B6.2
39661	RP11-540B6.3
39662	FAN1
39663	RP11-540B6.6
39664	MTMR10
39666	TRPM1
39667	RP11-348B17.1
39669	RP11-16E12.1
39670	RP11-16E12.2
39671	KLF13
39672	UBE2CP4
39673	RP11-126F18.2
39674	OTUD7A
39675	RP11-456J20.1
39677	CHRNA7
39723	AVEN
39724	CHRM5
39725	RP11-74D7.1
39726	EMC7
39727	RP11-1084A12.1
39728	PGBD4
39729	KATNBL1
39730	EMC4
39731	SLC12A6
39732	RP11-1084A12.2
39734	NOP10
39735	NUTM1
39736	LPCAT4
39737	RP11-602M11.3
39738	GOLGA8A
39742	HNRNPLP2
39743	RP11-1H8.3
39744	GOLGA8B
39746	RP11-1H8.4
39748	CTD-2125J1.1
39749	GJD2
39750	RP11-814P5.1
39751	ACTC1
39752	RP11-83J16.3
40918	RP11-671M22.6
40919	RP11-182J1.13
40920	AC048382.4
40921	RP11-182J1.10
40923	GOLGA6L5
40924	UBE2Q2P1
40925	LINC00933
40926	ZSCAN2
40927	RP11-182J1.5
40928	SCAND2P
40929	RP11-182J1.1
40930	WDR73
40931	NMB
40932	SEC11A
40933	RP11-245C17.2
40934	ZNF592
40936	ALPK3
40938	SLC28A1
40939	RNU6-339P
40940	RNU6-796P
40941	RP11-255M6.1
40942	PDE8A
40943	RP11-561C5.1
40944	MKI67IPP8
40945	CSPG4P12
40946	RP11-561C5.4
40947	GOLGA6L3
40948	RP11-561C5.5
40949	RP11-561C5.7
40950	AKAP13
40952	CTD-2262B20.1
41818	RRN3
41819	RP11-72I8.1
41820	NPIPP1
41821	PKD1P6
41824	MIR3180-4
41826	NPIPA5
41827	MPV17L
41828	C16orf45
41829	KIAA0430
41830	CTB-193M12.1
41831	NDE1
41832	CTB-193M12.3
41833	MYH11
41834	AF001548.5
41835	AF001548.6
41836	FOPNL
41838	CTA-972D3.2
41840	ABCC1
41841	RPL17P40
41842	ABCC6
41843	RP11-517A5.7
41844	NOMO3
41845	RP11-517A5.6
41848	MIR3179-2
41851	PKD1P1
41853	AC138969.4
41854	RP11-958N24.2
41855	NPIPA7
41958	METTL9
41959	CTB-31N19.3
41960	IGSF6
41961	RNU6-1005P
41962	RNU6-196P
41963	OTOA
41964	RP11-645C24.5
41965	RRN3P1
41966	NPIPB4
41967	RP11-645C24.2
41969	RP11-645C24.4
41970	UQCRC2
41971	PDZD9
41972	CTD-2649C14.1
41973	C16orf52
41974	RP11-101E7.2
41975	VWA3A
41976	SDR42E2
41977	EEF2K
41978	RP11-141O15.1
41979	POLR3E
41980	CDR2
41981	RP11-21M24.3
41982	RP11-21M24.2
41983	AC092338.5
41984	RRN3P3
41985	SMG1P1
41986	NPIPB5
41988	RP11-368J21.3
41989	RP11-105C19.2
41990	RP11-105C19.1
42086	NPIPB6
42087	RP11-435I10.5
42088	EIF3CL
42089	RP11-435I10.3
42092	NPIPB7
42093	CLN3
42094	APOBR
42095	IL27
42096	NUPR1
42098	CCDC101
42099	SULT1A2
42100	SULT1A1
42101	NPIPB8
42104	EIF3C
42105	CDC37P1
42106	RP11-1348G14.6
42107	NPIPB9
42109	RP11-1348G14.4
42110	RP11-1348G14.1
42111	RP11-1348G14.5
42112	ATXN2L
42114	TUFM
42116	SH2B1
42117	RP11-22P6.2
42118	ATP2A1
42119	RP11-22P6.3
42120	SNORA43
42121	RABEP2
42122	CD19
42123	NFATC2IP
42124	RP11-264B17.2
42125	SPNS1
42126	RP11-264B17.4
42127	LAT
42128	RP11-264B17.5
42129	CTB-134H23.2
42130	CTB-134H23.3
42132	RRN3P2
42133	RP11-426C22.5
42134	RP11-426C22.4
42135	AC009093.1
42136	SNX29P2
42137	RP11-426C22.6
42138	RP11-231C14.6
42139	SNX29P2
42140	NPIPB11
42141	RP11-231C14.3
42143	RP11-345J4.6
42144	BOLA2
42145	SLX1B
42146	SULT1A4
42148	RP11-345J4.1
42149	RP11-231C14.5
42150	RP11-231C14.4
42151	RP11-345J4.8
42154	SLC7A5P1
42155	CA5AP1
42157	SPN
42158	QPRT
42159	RN7SKP127
42160	C16orf54
42161	AC009133.17
42162	ZG16
42163	AC009133.21
42164	KIF22
42165	MAZ
42167	AC009133.14
42168	PRRT2
42169	AC009133.12
42170	MVP
42171	CDIPT
42172	CDIPT-AS1
42173	SEZ6L2
42174	ASPHD1
42175	KCTD13
42176	CTD-2574D22.4
42177	CTD-2574D22.2
42178	TMEM219
42179	TAOK2
42180	HIRIP3
42181	INO80E
42182	DOC2A
42183	C16orf92
42184	FAM57B
42185	ALDOA
42186	PPP4C
42187	TBX6
42188	YPEL3
42189	RP11-455F5.3
42190	GDPD3
42191	RP11-455F5.4
42192	MAPK3
42193	CORO1A
42194	RP11-455F5.5
42195	BOLA2B
42196	SLX1A
42197	SULT1A3
42198	RP11-347C12.3
42201	RP11-347C12.2
42202	RP11-347C12.1
42204	CD2BP2
42205	RP11-347C12.10
42206	TBC1D10B
42207	MYLPF
42208	ZNF48
42209	SEPT1
42210	SEPT1
42211	ZNF771
42213	DCTPP1
42214	SEPHS2
42217	ITGAL
42218	RP11-297C4.2
42219	RP11-297C4.3
42221	RP11-297C4.1
42223	ZNF768
42224	ZNF747
42225	AC002310.12
42226	AC002310.10
43108	PKD1L3
43111	RP11-498D10.8
43112	ATP5A1P3
43113	DHODH
43114	TXNL4B
43115	HP
43116	HPR
43117	RP11-384M15.3
43118	DHX38
43119	PMFBP1
43120	RP11-328J14.1
43121	RP11-328J14.2
43123	AC004158.2
43124	AC004158.3
43126	RP5-991G20.1
43128	KRT18P18
43130	RP5-991G20.4
43131	RP5-991G20.2
43225	VAT1L
43226	RP11-281J9.1
43227	RP11-281J9.2
43228	CLEC3A
43231	WWOX
43232	RP11-190D6.2
43234	RP11-264L1.4
43235	RP11-264L1.3
43294	RP11-481E4.2
43295	RP11-2L4.1
43296	CDH13
43297	RP11-22H5.2
43300	CTD-3253I12.1
43304	RP11-298D21.3
43305	RP11-298D21.1
43306	RP11-298D21.2
43307	RP11-483P21.2
43308	RP11-483P21.3
43309	HSBP1
43310	MLYCD
43311	RP11-505K9.4
43312	RP11-483P21.6
43313	OSGIN1
43314	NECAB2
43315	SLC38A8
43317	MBTPS1
43318	RP11-505K9.1
43319	RP11-505K9.3
43320	HSDL1
43321	DNAAF1
43322	TAF1C
43323	ADAD2
43324	RP11-486L19.2
43325	KCNG4
43326	RP11-558A11.1
43328	WFDC1
43329	RP11-558A11.2
43330	RP11-558A11.3
43331	ATP2C2
43332	RP11-517C16.2
43333	TLDC1
43334	RP11-517C16.4
43346	CTC-786C10.1
43347	CTC-786C10.2
43348	LINC00311
43349	MIR5093
43350	RP11-680G10.1
43352	RP11-118F19.1
43353	CTD-2542L18.1
43354	GSE1
43355	RN7SL381P
43356	GINS2
43357	C16orf74
43359	RP11-568J23.4
43360	EMC8
43361	RNU1-103P
43362	RP11-568J23.5
43363	RP11-568J23.6
43364	COX4I1
43367	IRF8
43368	RP11-542M13.3
43369	RP11-542M13.2
43370	RP11-805I24.1
43394	RP11-134D3.1
43395	RP11-134D3.2
43396	C16orf95
43397	RP11-899L11.1
43398	RP11-899L11.3
43399	RP11-178L8.5
43400	RP11-178L8.1
43402	RP11-178L8.7
43403	FBXO31
43404	RP11-178L8.9
43405	MAP1LC3B
43406	RP11-178L8.3
43407	ZCCHC14
43408	RP11-482M8.1
43409	RP11-482M8.3
43410	JPH3
43411	AC010536.1
43412	KLHDC4
43413	FLJ00104
43414	RP11-278A23.2
43415	RP4-536B24.4
43416	RP4-536B24.3
43417	SLC7A5
43418	RP4-536B24.2
43419	CA5A
43422	CTD-3057O21.1
43423	BANP
43424	RP11-863P13.5
43425	RP11-863P13.6
43426	RP11-863P13.4
43428	RP11-863P13.3
43429	RP11-863P13.2
43430	LA16c-444G7.2
43431	LA16c-444G7.1
43616	CTD-2309O5.3
43621	OR1D3P
43622	OR3A2
43623	RP11-64J4.2
43624	OR3A1
43625	OR3A4P
43628	OR1R1P
43629	OR1E1
43630	OR3A3
43631	OR1E2
43632	SPATA22
43633	ASPA
43634	TRPV3
43635	TRPV1
43636	RP11-235E17.3
43637	RP11-235E17.4
43638	SHPK
43639	RP11-235E17.5
43640	CTNS
43641	RP11-235E17.6
43642	TAX1BP3
43643	RP11-48B14.1
43644	EMC6
43645	P2RX5
43646	ITGAE
43647	CTD-3195I5.3
43648	GSG2
43649	CTD-3195I5.4
43650	CTD-3195I5.5
43651	CTD-3195I5.1
43652	C17orf85
43653	CAMKK1
43654	P2RX1
43655	ATP2A3
43656	RP11-459C13.1
43657	ZZEF1
43658	RNA5SP434
43660	CYB5D2
44085	NT5M
44086	RPL13P12
44087	AC073621.2
44090	MED9
44091	RASD1
44092	PEMT
44093	RP11-524F11.1
44095	RP11-524F11.2
44096	SMCR2
44097	RAI1
44098	RAI1-AS1
44099	SMCR5
44100	SREBF1
44101	MIR33B
44102	TOM1L2
44103	AC122129.1
44104	LRRC48
44105	ATPAF2
44108	AC087163.2
44109	GID4
44110	DRG2
44111	MYO15A
44112	snoU13
44113	RP11-258F1.1
44114	ALKBH5
44115	LLGL1
44116	FLII
44117	MIEF2
44118	RP1-178F10.1
44119	TOP3A
44120	RPL7AP65
44122	SMCR8
44123	RP1-178F10.3
44124	SHMT1
44522	TMIGD1
44525	CPD
44526	GOSR1
44527	ALOX12P1
44528	RP11-218M11.3
44529	RP11-271K11.1
44530	TBC1D29
44531	RP11-218M11.1
44532	KRT17P3
44533	AC006050.2
44534	AC005562.1
44535	SMURF2P1
44536	SH3GL1P2
44537	LRRC37BP1
44538	RN7SL316P
44539	SUZ12P
44540	CTD-2349P21.6
44541	CTD-2349P21.5
44542	CRLF3
44543	CTD-2349P21.10
44544	CTD-2349P21.9
44545	CTD-2349P21.1
44546	ATAD5
44547	CTD-2349P21.11
44549	RP13-753N3.1
44550	TEFM
44551	ADAP2
44552	AC091177.1
44553	RN7SL138P
44554	RP11-848P1.3
44555	RNF135
44556	RP11-848P1.2
44557	DPRXP4
44558	RP11-848P1.4
44559	RP11-848P1.7
44560	RP11-848P1.9
44561	RP11-271K11.5
44562	RP11-848P1.5
44564	NF1
44565	RP11-142O6.1
44566	OMG
44567	EVI2B
44568	EVI2A
44569	AK4P1
44570	RAB11FIP4
44572	RN7SL45P
44575	AC003101.1
44578	RP1-41C23.1
44582	RP11-805L22.3
44583	CTC-542B22.1
44584	COPRS
44585	UTP6
44586	CTC-542B22.2
44587	SUZ12
44589	RP11-640N20.1
44590	LRRC37B
44591	RP11-640N20.5
44592	SH3GL1P1
44593	RP11-640N20.6
44595	RP11-640N20.9
44596	CTD-2095E4.1
44598	AC090616.2
44599	RHOT1
44600	ARGFXP2
44601	AC116407.2
44602	UBL5P2
44603	RHBDL3
44604	RP11-443G13.2
44605	C17orf75
44606	RP11-227G15.2
44609	ZNF207
44746	TBC1D3B
44747	AC131056.3
44748	CCL3L3
44749	CCL4L1
44752	TBC1D3C
44753	TBC1D3H
44754	CCL3L1
44755	CCL4L2
44756	TBC1D3G
44759	ZNHIT3
44760	RNA5SP439
44761	MYO19
44762	PIGW
44763	GGNBP2
44764	CTB-75G16.1
44765	DHRS11
44766	MRM1
44767	CTB-75G16.3
44768	CTD-3194G12.1
44769	CTD-3194G12.2
44770	RP11-445F12.1
44771	LHX1
44772	RP11-445F12.2
44773	AATF
44774	RP11-333J10.2
44775	RP11-333J10.3
44777	CTC-268N12.3
44778	CTC-268N12.2
44779	ACACA
44780	RP11-19G24.1
44781	HMGB1P24
44782	RP11-19G24.2
44783	C17orf78
44784	RP11-378E13.3
44785	TADA2A
44786	RP11-378E13.4
44787	CTC-421K24.1
44788	DUSP14
44789	SYNRG
44790	DDX52
44791	RP11-697E22.1
44792	RP11-697E22.2
44793	RP11-697E22.3
44794	HNF1B
44795	RP11-115K3.1
44796	AC091199.1
44797	RP11-115K3.2
44799	TBC1D3F
44801	TBC1D3
44802	RP11-1407O15.2
44804	MRPL45
44805	GPR179
45179	HEXIM1
45180	AC002117.1
45181	HEXIM2
45182	RP13-890H12.2
45183	CTD-2020K17.1
45184	FMNL1
45185	CTD-2020K17.3
[truncated: 467 more rows]

## Sheet: D_allBoundaryGenes
	gene_name
24	RP5-857K21.15
26	RP5-857K21.1
27	RP5-857K21.2
28	RP5-857K21.3
29	RP5-857K21.4
30	RP5-857K21.5
31	MTND1P23
32	MTND2P28
33	hsa-mir-6723
34	RP5-857K21.7
35	MTATP8P1
36	MTATP6P1
37	RP5-857K21.11
38	WBP1LP6
40	CICP3
41	RP11-206L10.1
42	RP11-206L10.3
44	RP11-206L10.5
45	RP11-206L10.4
46	RP11-206L10.2
47	RP11-206L10.9
48	RP11-206L10.8
51	FAM87B
52	LINC00115
53	RP11-206L10.11
54	FAM41C
55	TUBB8P11
57	RP11-54O7.16
58	RP11-54O7.1
60	RP11-54O7.3
61	SAMD11
63	NOC2L
64	KLHL17
65	PLEKHN1
66	C1orf170
67	RP11-54O7.17
68	HES4
69	RP11-54O7.10
70	RP11-54O7.11
71	ISG15
72	AGRN
73	RP11-465B22.3
74	RP11-54O7.18
75	RNF223
76	C1orf159
77	RP11-465B22.5
78	MIR200B
79	MIR200A
80	MIR429
81	RP11-465B22.8
82	TTLL10-AS1
83	TTLL10
84	TNFRSF18
85	TNFRSF4
86	SDF4
87	B3GALT6
88	FAM132A
89	RP5-902P8.12
90	UBE2J2
91	RP5-902P8.10
92	SCNN1D
93	ACAP3
94	PUSL1
95	CPSF3L
96	RP5-890O3.9
97	GLTPD1
98	TAS1R3
99	DVL1
100	MXRA8
101	AURKAIP1
102	RP5-890O3.3
103	CCNL2
104	RP4-758J18.2
105	MRPL20
106	RP4-758J18.13
107	ANKRD65
108	RP4-758J18.7
109	TMEM88B
110	RP4-758J18.10
111	VWA1
112	ATAD3C
113	ATAD3B
114	ATAD3A
115	TMEM240
116	SSU72
117	AL645728.1
119	C1orf233
120	RP11-345P4.9
121	MIB2
122	MMP23B
123	CDK11B
125	SLC35E2B
126	RP11-345P4.7
127	RP11-345P4.6
128	MMP23A
129	CDK11A
130	RP1-283E3.4
131	SLC35E2
132	NADK
133	GNB1
134	RP1-140A9.1
135	CALML6
136	TMEM52
137	C1orf222
138	RP11-547D24.1
139	GABRD
140	RP11-547D24.3
141	PRKCZ
142	RP5-892K4.1
143	RP11-181G12.2
144	C1orf86
145	AL590822.2
146	AL590822.1
147	RP11-181G12.4
148	SKI
149	MORN1
150	RP4-713A8.1
151	AL589739.1
152	RP4-740C4.6
153	RP4-740C4.7
154	RP4-740C4.9
155	RP4-740C4.8
156	AL513477.1
157	RER1
158	PEX10
159	PLCH2
160	RP3-395M20.2
161	RP3-395M20.3
162	PANK4
163	HES5
164	RP3-395M20.12
165	RP3-395M20.8
166	TNFRSF14
167	RP3-395M20.7
168	RP3-395M20.9
169	FAM213B
170	MMEL1
171	RP13-436F16.1
172	TTC34
173	RP11-740P5.2
174	RP11-740P5.3
175	ACTRT2
176	LINC00982
177	PRDM16
178	RP1-163G9.2
179	RP11-22L13.1
180	ARHGEF16
181	RP11-168F9.2
182	MEGF6
184	RP11-46F15.2
185	TPRG1L
186	WRAP73
187	TP73
188	RP5-1092A11.5
189	RP5-1092A11.2
190	TP73-AS1
191	CCDC27
192	SMIM1
193	LRRC47
194	RN7SL574P
195	RP1-286D6.5
196	CEP104
197	DFFB
198	C1orf174
199	RP13-15E13.1
200	RP13-614K11.1
201	RP13-614K11.2
203	RP5-1166F10.1
207	RP11-542C10.1
208	RP1-58B11.1
213	NPHP4
215	KCNAB2
216	CHD5
217	RPL22
218	RP1-120G22.11
219	RNF207
220	ICMT
221	LINC00337
222	HES3
223	GPR153
224	ACOT7
225	HES2
226	ESPN
228	RP1-202O8.2
229	TNFRSF25
230	PLEKHG5
231	NOL9
233	RP11-58A11.2
234	TAS1R1
235	ZBTB48
236	KLHL21
237	PHF13
238	THAP3
239	DNAJC11
240	RP11-242F24.1
242	RP11-312B8.1
243	CAMTA1
247	CAMTA1-IT1
248	RP3-453P22.2
249	RP4-549F15.1
250	RP11-338N10.1
251	RP11-338N10.2
252	RP11-338N10.3
253	VAMP3
254	RP3-467L1.6
255	PER3
256	RP3-467L1.4
257	UTS2
258	TNFRSF9
259	RP5-892F13.2
260	PARK7
261	Y_RNA
262	ERRFI1
263	RP11-431K24.1
264	CTA-215D11.4
265	RP11-431K24.2
267	RP11-431K24.3
271	SLC45A1
272	Y_RNA
273	RERE
274	RP5-1115A15.1
275	SNORA77
276	RP5-1115A15.2
278	RP4-633I8.2
283	ENO1
284	ENO1-IT1
285	ENO1-AS1
287	HMGN2P17
288	RP3-477M7.5
290	CA6
291	RN7SL451P
292	SLC2A7
293	SLC2A5
295	GPR157
296	MIR34A
297	RP3-510D11.1
298	RP3-510D11.2
299	H6PD
300	Z98044.1
301	SPSB1
303	RP13-392I16.1
304	SLC25A33
305	RP13-15M17.1
306	TMEM201
307	PIK3CD
308	C1orf200
310	RP11-558F24.4
311	CLSTN1
313	CTNNBIP1
314	LZIC
315	RP11-84A14.4
316	NMNAT1
317	RN7SKP269
319	RBP7
321	UBE4B
322	RP11-496H15.2
323	PGAM1P11
325	KIF1B
327	RNU6-37P
328	RN7SL721P
329	PGD
330	RP4-736L20.3
331	APITD1
332	CORT
333	DFFA
334	PEX14
335	RN7SL614P
336	CASZ1
337	RP4-734G22.3
339	C1orf127
340	CFL1P6
343	TARDBP
344	MASP2
345	RP4-635E18.8
346	SRM
347	EXOSC10
348	RP4-635E18.7
349	RP4-635E18.6
350	MTOR
351	MTOR-AS1
354	ANGPTL7
357	UBIAD1
358	UBE2V2P3
360	PTCHD2
361	RP1-69M21.2
362	FBXO2
363	FBXO44
364	FBXO6
365	MAD2L2
366	DRAXIN
367	AGTRAP
368	C1orf167
369	RP11-56N19.5
370	MTHFR
371	CLCN6
372	NPPA-AS1
373	NPPA
374	NPPB
375	RP5-934G17.6
376	RNU5E-1
377	RNU5E-4P
378	KIAA2013
379	PLOD1
380	MFN2
382	MIIP
383	Y_RNA
385	TNFRSF8
387	RP11-426M1.2
388	TNFRSF1B
390	RP5-1118D24.2
392	VPS13D
393	SNORA59A
394	RP5-888M10.2
395	DHRS3
396	RNU6ATAC18P
397	RP11-474O21.5
398	AADACL4
400	AADACL3
402	C1orf158
403	PRAMEF12
404	PRAMEF1
405	RP5-845O24.8
406	PRAMEF11
407	RP5-845O24.3
408	HNRNPCL1
409	PRAMEF2
410	PRAMEF4
411	PRAMEF10
414	RP11-450I1.2
415	PRAMEF6
418	WI2-3308P17.2
424	HNRNPCP5
426	PRAMEF26
436	PRAMEF13
443	PRAMEF14
447	LRRC38
448	RP4-597A16.2
450	PDPN
453	CTA-520D8.2
454	SCARNA11
455	PRDM2
457	RP11-344F13.1
458	RP4-704D23.1
460	TBCAP2
461	TMEM51-AS1
462	TMEM51
463	C1orf195
464	RP1-21O18.3
465	FHAD1
466	RP3-467K16.2
467	RP3-467K16.7
468	RP3-467K16.4
469	EFHD2
470	CTRC
471	CELA2A
472	CELA2B
473	CASP9
474	DNAJC16
476	RP4-680D5.8
477	AGMAT
478	RP4-680D5.2
479	CHCHD2P6
481	RP4-680D5.4
482	DDI2
483	RP4-680D5.9
484	PLEKHM2
485	RP11-288I21.1
486	SLC25A34
487	RP11-169K16.4
488	TMEM82
489	FBLIM1
490	RP11-169K16.6
491	RP11-169K16.7
492	RP11-169K16.8
493	RP11-169K16.9
494	SPEN
496	RP1-134O19.3
497	ZBTB17
498	RP11-5P18.1
501	C1orf64
502	HSPB7
503	CLCNKA
504	RP11-5P18.10
505	CLCNKB
506	FAM131C
507	EPHA2
508	RP11-276H7.2
509	RP11-276H7.3
510	ARHGEF19
511	ANO7P1
512	C1orf134
513	RSG1
514	MT1XP1
515	FBXO42
516	SZRD1
517	RP11-430L17.1
518	SPATA21
519	NECAP2
520	RP4-798A10.2
521	CROCCP3
522	RNU1-1
523	RP4-798A10.7
524	RP4-798A10.4
525	U1
526	AL355149.2
527	RP5-875O13.6
529	NBPF1
530	RP5-1182A14.5
531	CROCCP2
532	MST1P2
534	AL137798.1
536	EIF1AXP1
537	ESPNP
539	CROCC
541	CROCCP4
542	MST1L
544	RP11-108M9.2
546	U1
547	RP11-108M9.4
548	RP11-108M9.5
549	RNU1-2
550	RP11-108M9.6
551	MFAP2
552	RP1-37C10.3
553	ATP13A2
554	SDHB
555	PADI2
557	RP11-380J14.1
558	PADI1
559	PADI3
560	MIR3972
561	PADI4
562	AC004824.2
563	PADI6
564	RCC2
566	ARHGEF10L
567	RP11-473A10.2
568	ACTL8
569	RP11-174G17.2
570	IGSF21
571	RP11-174G17
572	RP11-422P22.1
573	KLHDC7A
576	PAX7
577	TAS1R2
578	ALDH4A1
581	IFFO2
582	RP5-1126H10.2
583	UBR4
584	AL137127.1
585	RP1-43E13.2
586	EMC1
587	MRTO4
588	AKR7L
589	AKR7A3
590	RP4-657E11.10
591	AKR7A2
592	RNU6-1099P
593	PQLC2
595	CAPZB
599	RP5-1056L3.1
600	MINOS1
601	RPS14P3
602	NBL1
603	HTR6
604	TMCO4
605	RNF186
606	RP11-91K11.2
607	OTUD3
608	PLA2G2E
610	PLA2G2A
611	PLA2G5
612	PLA2G2D
613	PLA2G2F
614	RP3-340N1.2
615	PLA2G2C
616	RP3-340N1.5
617	UBXN10
618	RP3-340N1.6
619	VWA5B1
620	RP4-745E8.2
621	RP4-749H3.1
622	RP4-749H3.2
623	CAMK2N1
624	MUL1
625	RPS4XP4
626	FAM43B
627	CDA
628	PINK1
630	DDOST
631	KIF17
633	SH2D5
634	RP5-930J4.2
635	HP1BP3
636	EIF4G3
639	RPS15AP6
641	RP11-628K18.1
643	ECE1
644	RP3-329E20.2
645	RP5-1071N3.1
646	PPP1R11P1
647	RP11-293F5.8
648	RP11-293F5.1
649	NBPF2P
650	HS6ST1P1
651	CROCCP5
652	NBPF3
654	ALPL
655	RP11-63N8.3
657	RAP1GAP
658	USP48
660	LDLRAD2
661	HSPG2
662	RP11-26H16.1
663	CELA3B
664	RN7SL421P
665	RN7SL386P
666	RNU6-1022P
667	CELA3A
668	RN7SL768P
669	RN7SL186P
670	RNU6-776P
671	RP1-224A6.3
672	LINC00339
673	CDC42
674	CDC42-IT1
675	RP1-224A6.8
676	RP1-224A6.9
677	WNT4
679	RP11-415K20.1
680	ZBTB40
681	ZBTB40-IT1
682	EPHA8
683	C1QA
684	C1QC
685	C1QB
686	EPHB2
691	RP1-74M1.3
692	LACTBL1
693	C1orf234
694	KDM1A
695	RP1-184J9.2
698	LUZP1
699	RP5-979D14.1
702	HTR1D
703	RP5-1057J7.1
704	RP5-1057J7.6
705	HNRNPR
706	ZNF436
707	C1orf213
708	RP5-1057J7.7
709	TCEA3
710	RP4-654C18.1
711	ASAP3
712	E2F2
713	RP1-150O5.3
714	ID3
715	MDS2
716	RP11-223J15.2
717	RPL11
718	RP5-886K2.1
719	RN7SL532P
720	TCEB3
721	RP5-886K2.3
722	PITHD1
723	LYPLA2
724	GALE
725	HMGCL
726	FUCA1
727	CNR2
729	snoU13
730	RP11-4M23.2
733	RP11-4M23.4
734	PNRC2
735	SRSF10
737	RP11-293P20.2
738	MYOM3
740	IL22RA1
741	IFNLR1
742	RP11-10N16.2
745	RP11-10N16.3
746	GRHL3
747	STPG1
748	NIPAL3
749	RCAN3
751	RP4-594I10.3
752	NCMAP
753	RP11-496D1.2
755	SRRM1
757	CLIC4
759	RUNX3
760	RP11-84D1.1
761	RP11-84D1.2
763	RP4-799D16.1
764	RP4-781L3.1
765	RP4-706G24.1
766	SYF2
767	C1orf63
768	RP3-465N24.6
769	RP3-465N24.5
770	RHD
771	SDHDP6
773	TMEM50A
776	RHCE
777	RP3-469D22.1
779	TMEM57
780	LDLRAP1
781	RP11-70P17.1
782	MAN1C1
783	RP1-187B23.1
784	SEPN1
785	RP1-317E23.3
786	MTFR1L
787	AL020996.1
789	AUNIP
790	RP1-125I3.2
791	PAQR7
792	Y_RNA
793	STMN1
794	SNRPFP2
795	RP1-125I3.4
798	PAFAH2
802	EXTL1
803	SLC30A2
804	TRIM63
806	PDIK1L
807	FAM110D
808	ZNF593
809	RP11-96L14.7
810	CNKSR1
811	CATSPER4
812	RP11-231P20.2
813	CEP85
814	RP11-231P20.5
815	SH3BGRL3
816	UBXN11
817	CD52
818	AIM1L
819	RP11-569G9.7
821	ZNF683
822	LIN28A
823	DHDDS
824	RP3-476K8.4
825	RP3-476K8.3
826	HMGN2
827	DPPA2P2
828	RPS6KA1
835	RP5-968P14.2
836	ARID1A
838	PIGV
839	RN7SL165P
840	ZDHHC18
841	SFN
842	GPN2
843	GPATCH3
844	NUDC
845	NR0B2
846	C1orf172
847	RP11-344H11.4
848	RP11-344H11.5
849	OSTCP2
850	TRNP1
851	FAM46B
852	SLC9A1
854	CHCHD3P3
855	NPM1P39
857	RP11-40H20.4
858	WDTC1
860	RP11-4K3__A.3
861	TMEM222
862	RNU6-48P
863	RP11-4K3__A.5
864	SYTL1
865	MAP3K6
866	FCN3
867	CD164L2
868	RP1-144C9.2
869	GPR3
870	WASF2
872	RP1-159A19.4
873	AHDC1
874	FGR
875	RP1-159A19.3
876	RP11-288L9.1
877	IFI6
878	RP11-288L9.4
882	FAM76A
883	RP3-426I6.2
884	RPEP3
885	STX12
886	RP3-426I6.5
887	RP3-426I6.6
889	PPP1R8
890	SCARNA1
891	THEMIS2
892	RPA2
893	SMPDL3B
894	RP11-460I13.2
895	XKR8
896	EYA3
897	RP11-460I13.6
898	RN7SL559P
899	SPCS2P4
901	RP5-1053E7.3
904	PTAFR
905	DNAJC8
907	ATPIF1
908	RP5-1092A3.4
909	RP5-1092A3.5
910	SESN2
911	MED18
912	PHACTR4
914	RP1-308E4.1
915	RNU6ATAC27P
916	RCC1
917	SNHG3
918	SNORA73B
919	snoU13
920	PRDX3P2
921	TRNAU1AP
922	SNHG12
924	TAF12
925	RAB42
926	RP11-442N24__B.1
927	RNU11
928	GMEB1
930	YTHDF2
931	OPRD1
932	RP1-212P9.2
933	RP1-212P9.3
935	EPB41
936	RP4-604A21.1
938	TMEM200B
939	RP11-242O24.3
940	SRSF4
941	RP11-242O24.5
942	MECR
943	RP11-467D18.2
944	PTPRU
945	AL645859.1
946	RP3-437I16.1
950	RP4-656G21.1
956	RP4-591L5.1
957	RP4-591L5.2
958	MATN1
959	MATN1-AS1
960	LAPTM5
963	RP1-65J11.1
965	RP1-65J11.5
966	SDC3
967	PUM1
968	SNORD103A
975	NKAIN1
976	SNRNP40
977	RP11-490K7.4
978	ZCCHC17
979	RP11-266K22.2
980	FABP3
981	SERINC2
982	AC114494.1
985	RP11-439L8.3
986	RP11-439L8.4
987	RP11-73M7.1
988	TINAGL1
989	HCRTR1
990	PEF1
991	RP11-73M7.6
992	RP11-73M7.9
993	COL16A1
994	BAI2
997	SPOCD1
998	RP11-84A19.2
999	RP11-84A19.4
1000	PTP4A2
1001	AL136115.1
1002	RP4-534N18.2
1003	KHDRBS1
1004	RP11-277A4.4
1005	TMEM39B
1007	KPNA6
1008	TXLNA
1009	CCDC28B
1010	RP4-622L5.7
1011	IQCC
1012	DCDC2B
1013	TMEM234
1014	EIF3I
1015	MTMR9LP
1016	FAM167B
1017	LCK
1019	HDAC1
1020	MARCKSL1
1021	RP4-811H24.9
1022	TSSK3
1023	FAM229A
1024	BSDC1
1025	GAPDHP20
1026	RP11-395N6.4
1027	LRRC37A12P
1029	ZBTB8B
1030	ZBTB8A
1031	ZBTB8OS
1033	RBBP4
1034	SYNC
1035	RP11-114B7.6
1036	KIAA1522
1037	YARS
1038	S100PBP
1039	FNDC5
1040	HPCA
1041	TMEM54
1043	RNF19B
1045	RP4-803A2.1
1046	RP4-803A2.2
1047	RP1-117O3.2
1048	AK2
1049	ADC
1050	TRIM62
1051	ZNF362
1052	RP11-415J8.7
1053	A3GALT2
1054	RP11-415J8.3
1055	PHC2
1056	MIR3605
1057	RN7SKP16
1058	RP11-415J8.5
1060	TLR12P
1061	ZSCAN20
1062	RP4-580O19.2
1063	CSMD2
1065	HMGB4
1066	RP5-1007G16.1
1068	C1orf94
1070	RP4-657M3.2
1072	SMIM12
1073	GJB5
1074	GJB4
1075	RP1-34M23.5
1077	GJB3
1078	GJA4
1079	RP5-997D16.2
1080	DLGAP3
1082	RP11-244H3.1
1083	ZMYM6NB
1084	ZMYM6
1085	RP11-248I9.2
1086	ZMYM1
1087	EFCAB14P1
1088	SFPQ
1091	ZMYM4
1094	RPL5P4
1097	KIAA0319L
1098	RP4-728D4.3
1099	NCDN
1100	RP4-728D4.2
1101	TFAP2E
1102	PSMB2
1104	C1orf216
1105	CLSPN
1106	RP11-435D7.3
1107	AGO4
1108	AGO1
1110	RP4-789D17.5
1111	AGO3
1112	RP4-665N4.8
1113	RP4-665N4.4
1114	TEKT2
1115	ADPRHL2
1116	COL8A2
1117	TRAPPC3
1118	MAP7D1
1120	THRAP3
1122	SH3D21
1123	EVA1B
1124	RP11-268J15.5
1125	STK40
1126	LSM10
1128	OSCP1
1129	SNORA63
1130	MRPS15
1131	CSF3R
1133	RP4-614N24.1
1134	GRIK3
1137	RP5-1180C18.1
1139	RPS29P6
1140	RP11-422J8.1
1141	ZC3H12A
1142	MEAF6
1144	SNIP1
1145	FTH1P1
1146	RP3-423B22.5
1147	DNALI1
1148	GNL2
1149	RSPO1
1150	C1orf109
1151	CDCA8
1152	EPHA10
1155	ACTN4P2
1156	RP11-109P14.2
1157	MANEAL
1158	YRDC
1159	C1orf122
1160	MTF1
1162	RP11-109P14.8
1163	INPP5B
1164	SNORA63
1165	RNU6-584P
1166	SF3A3
1167	RNU6-510P
1168	FHL3
1169	UTP11L
1170	POU3F1
1171	RP5-884C9.2
1172	RP5-884C9.3
1174	RP11-214L19.1
1176	RP11-329N22.1
1177	RP11-334L9.1
1178	RRAGC
1179	RP5-864K19.4
1180	MYCBP
1181	GJA9
1182	RHBDL2
1186	AKIRIN1
1187	NDUFS5
1188	MACF1
1191	RP11-416A14.1
1192	RP11-420K8.1
1193	RP11-420K8.2
1194	KIAA0754
1195	BMP8A
1196	OXCT2P1
1197	RP11-69E11.4
1198	PPIEL
1199	PABPC4
1200	RP11-69E11.8
1201	SNORA55
1202	HEYL
1203	RP1-144F13.3
1204	NT5C1A
1205	HPCAL4
1206	PPIE
1207	RP1-144F13.4
1209	BMP8B
1210	OXCT2
1211	RP1-118J21.25
1213	TRIT1
1215	MYCL
1216	RP1-118J21.5
1218	MFSD2A
1219	RP3-342P20.2
1220	CAP1
1221	PPT1
1222	RP11-115D7.3
1223	RLF
1225	TMCO2
1226	RP1-39G22.7
1227	ZMPSTE24
1228	RP1-39G22.4
1229	COL9A2
1230	RP1-228H13.1
1231	SMAP2
1232	RP1-228H13.2
1233	ZFP69B
1234	RP1-228H13.5
1235	ZFP69
1236	RP11-656D10.3
1237	EXO5
1239	RP11-656D10.6
1240	ZNF684
1242	GTF2F2P2
1243	RIMS3
1244	RP4-739H11.3
1245	RP4-739H11.4
1246	NFYC
1249	KCNQ4
1251	CITED4
1252	RP5-1066H13.4
1255	CTPS1
1256	SLFNL1
1257	SCMH1
1258	RP4-635E8.1
1259	RP11-399E6.1
1260	RP11-399E6.2
1261	FOXO6
1262	RP11-399E6.4
1264	EDN2
1265	HIVEP3
1266	RP11-486B10.3
1267	RP11-486B10.4
1269	HNRNPFP1
1270	RP11-319C21.1
1271	GUCA2B
1272	GUCA2A
1273	FOXJ3
1274	RP11-223A3.1
1275	RIMKLA
1276	RP11-157D18.2
1277	ZMYND12
1278	PPCS
1279	CCDC30
1281	TMSB4XP1
1283	RP11-163G10.4
1284	PPIH
1285	RP5-994D16.3
1286	YBX1
1287	CLDN19
1288	LEPRE1
1289	C1orf50
1290	RP5-994D16.9
1291	CCDC23
1292	ERMAP
1293	RP11-342M1.3
1294	ZNF691
1295	RP11-342M1.7
1296	RP11-342M1.6
1297	ATP6V1E1P1
1298	SLC2A1
1299	SLC2A1-AS1
1302	FAM183A
1303	EBNA1BP2
1304	WDR65
1305	RNA5SP46
1306	TMEM125
1307	C1orf210
1308	TIE1
1309	MPL
1310	RP1-92O14.3
1311	CDC20
1312	ELOVL1
1313	MED8
1314	RP1-92O14.6
1315	SZT2
1316	SZT2-AS1
1317	HYI
1318	HYI-AS1
1319	PTPRF
1320	KDM4A
1321	KDM4A-AS1
1322	ST3GAL3
1323	RP11-184I16.4
1326	SHMT1P1
1327	ARTN
1328	RP11-7O11.3
1329	IPO13
1330	DPH2
1331	ATP6V0B
1332	B4GALT2
1333	CCDC24
1334	SLC6A9
1335	RP5-1198O20.4
1336	RP5-1198O20.5
1339	KLF17
1340	RP11-570P14.1
1341	RP4-675G8.2
1346	RP5-891H21.5
1347	DMAP1
1348	ERI3
1349	ERI3-IT1
1352	RNF220
1354	TMEM53
1355	C1orf228
1356	RNU5F-1
1358	KIF2C
1359	RP11-269F19.2
1360	RPS8
1361	SNORD46
1363	RPS15AP11
1364	BEST4
1365	PLK3
1366	TCTEX1D4
1367	BTBD19
1368	PTCH2
1369	RP5-882O7.1
1370	EIF2B3
1374	RP5-882O7.4
1375	MRPS17P1
1376	HECTD3
1377	UROD
1378	ZSWIM5
1382	HPDL
1383	MUTYH
1384	TOE1
1385	TESK2
1388	CCDC163P
1389	MMACHC
1390	PRDX1
1392	AKR1A1
1393	NASP
1394	CCDC17
1395	GPBP1L1
1396	RPS15AP10
1397	RP11-767N6.2
1398	TMEM69
1399	IPP
1400	RP11-767N6.7
1401	RP11-630I5.1
1402	MAST2
1403	TMA16P2
1404	PIK3R3
1405	RP4-533D7.4
1407	RP4-533D7.5
1408	TSPAN1
1409	RP11-322N21.2
1410	POMGNT1
1411	LURAP1
1412	RAD54L
1413	LRRC41
1414	UQCRH
1415	NSUN4
1416	RP4-603I14.3
1417	FAAH
1418	RP5-1109J22.1
1419	RP5-1109J22.2
1420	LINC00505
1421	DMBX1
1422	MKNK1-AS1
1423	KNCN
1424	MKNK1
1425	MOB3C
1426	ATPAF1
1427	EFCAB14
1428	RP11-8J9.1
1429	TEX38
1430	EFCAB14-AS1
1432	CYP4B1
1433	CYP4Z2P
1434	RP11-346M5.1
1435	CYP4A11
1436	CYP4X1
1437	RP11-346M5.6
1441	CYP4Z1
1442	RP11-184J23.2
1443	CYP4A22-AS1
1444	CYP4A22
1446	LINC00853
1447	PDZK1IP1
1448	TAL1
1449	RP1-18D14.7
1450	STIL
1451	CMPK1
1452	RP11-511I2.2
1453	FOXE3
1454	FOXD2-AS1
1455	FOXD2
1461	RP11-543D5.1
1462	TRABD2B
1463	RP11-330M19.1
1464	RP4-683M8.2
1467	SKINTL
1468	AL109659.1
1469	RP5-1024N4.2
1470	SLC5A9
1471	RP5-1024N4.4
1472	SPATA6
1473	PPP1R8P1
1475	RP11-329A14.1
1477	RP11-329A14.2
1478	AGBL4
1479	BEND5
1480	RP11-141A19.1
1482	RP11-141A19.2
1487	AL645730.2
1489	ELAVL4
1491	RP11-567C20.2
1492	RP11-567C20.3
1493	RP11-183G22.1
1494	HMGB1P45
1495	FCF1P6
1496	DMRTA2
1497	RP5-850O15.4
1498	FAF1
1499	RP5-850O15.3
1503	PHBP12
1505	CDKN2C
1507	C1orf185
1509	CFL1P2
1512	RP11-296A18.3
1514	RNF11
1515	RP11-296A18.5
1516	RP11-296A18.6
1517	TTC39A
1518	RP11-275F13.1
1519	EPS15
1520	RP11-275F13.3
1522	RP11-253A20.1
1523	RP11-191G24.1
1525	CALR4P
1526	OSBPL9
1527	GAPDHP51
1528	SLC25A6P3
1530	NRD1
1531	RP4-657D16.3
1532	RP4-657D16.6
1534	TSEN15P2
1537	RAB3B
1541	TXNDC12
1542	KTI12
1543	RP11-91A18.4
1544	TXNDC12-AS1
1545	BTF3L4
1546	ZFYVE9
1548	RP4-800M22.1
1549	RP4-800M22.2
1550	PDCL3P6
1553	ANAPC10P1
1554	CC2D1B
1555	RP11-155O18.6
1556	PLA2G12AP1
1557	ORC1
1558	PRPF38A
1559	ZCCHC11
1561	RP11-25O10.2
1562	EEF1GP7
1563	GPX7
1564	FAM159A
1565	SELRC1
1568	ZYG11B
1570	RP11-159C21.4
1572	ZYG11A
1573	RP4-631H13.2
1574	ECHDC2
1575	RP4-631H13.6
1576	RP4-631H13.4
1577	SCP2
1578	MIR1273F
1581	RP4-631H13.5
1584	PODN
1585	SLC1A7
1586	RP11-334A14.8
1587	CPT2
1588	C1orf123
1589	RP5-1024G6.7
1590	MAGOH
1591	RP5-1024G6.5
1592	RP5-1024G6.8
1593	LRP8
1594	RP4-784A16.1
1595	RP4-784A16.2
1596	RP4-784A16.3
1597	RP4-784A16.4
1598	RP4-784A16.5
1599	RP11-117D22.1
1600	RP11-117D22.2
1601	SLC25A3P1
1602	DMRTB1
1603	GLIS1
1605	NDC1
1608	RP4-654H19.2
1609	YIPF1
1610	DIO1
1611	HSPB11
1612	LRRC42
1613	HNRNPA3P12
1614	LDLRAD1
1615	AL353898.1
1616	RP4-758J24.5
1617	TMEM59
1618	AL353898.2
1619	TCEANC2
1621	RP4-758J24.4
1622	AL353898.3
1623	AL161915.1
1624	CDCP2
1625	AL357673.1
1626	CYB5RL
1627	MRPL37
1628	SSBP3
1629	SSBP3-AS1
1630	RP5-997D24.3
1631	RP4-705F19.1
1633	RP5-866L20.1
1637	ACOT11
1638	FAM151A
1639	RP11-240D10.4
1640	MROH7
1641	TTC4
1642	PARS2
1643	TTC22
1644	RP11-67L3.2
1645	C1orf177
1646	DHCR24
1648	RP11-67L3.4
1649	TMEM61
1650	BSND
1651	PCSK9
1652	USP24
1661	RP11-466L17.1
1662	RP11-90C4.1
1663	RP11-90C4.2
1665	RP11-90C4.3
1666	RP1-158P9.1
1667	RP4-710M16.1
1668	RP11-504A18.1
1670	RP4-710M16.2
1671	PPAP2B
1672	RPL21P23
1673	RP11-377K22.3
1675	PRKAA2
1676	C1orf168
1677	RP11-378I13.1
1678	C8A
1679	C8B
1680	RP5-1103B4.3
1682	DAB1
1686	RP4-737A23.2
1687	HNRNPA1P6
1688	RP11-393I23.2
1689	RP11-393I23.4
1691	RP11-414C16.1
1692	OMA1
1693	RP4-592A1.4
1695	TACSTD2
1696	RP4-592A1.2
1697	MYSM1
1700	JUN
1701	RP4-794H19.2
1702	RP11-63G10.3
1704	RP4-794H19.1
1706	RP4-794H19.4
1707	RP11-145M4.1
1708	RP11-145M4.2
1709	RP11-145M4.3
1710	RP11-470E16.1
1711	RP11-467C18.1
1712	FGGY
1714	RP4-782L23.2
1715	RP4-782L23.1
1716	HOOK1
1717	CYP2J2
1718	RN7SL475P
1719	C1orf87
1720	PGBD4P8
1721	RP11-575B7.3
1722	RP11-776H12.1
1723	RP11-436K8.1
1724	NFIA
1725	RP4-668G5.1
1727	RP4-802A10.1
1728	RP5-833A20.1
1730	RP11-430G17.1
1731	TM2D1
1732	RP11-430G17.3
1733	INADL
1736	LAMTOR5P1
1737	RN7SL180P
1741	L1TD1
1742	RP5-1155K23.4
1743	KANK4
1745	USP1
1746	DOCK7
1747	RP11-293K19.1
1748	ANGPTL3
1749	AL138847.1
1750	RP5-849H19.2
1751	RP11-230B22.1
1752	ATG4C
1753	RP4-771M4.3
1755	RP11-5P4.1
1758	RP11-335E6.2
1759	RP11-335E6.4
1761	LINC00466
1762	RP11-335E6.3
1763	AL138935.1
1764	RP4-792G4.2
1765	FOXD3
1767	RP4-792G4.3
1768	ALG6
1769	ITGB3BP
1770	EFCAB7
1773	DLEU2L
1774	PGM1
1775	RN7SL130P
1776	ROR1
1781	RP11-24J23.2
1782	UBE2U
1784	CACHD1
1786	RAVER2
1787	JAK1
1789	RP11-182I10.2
1790	RP11-182I10.3
1791	SLC2A3P2
1792	RP4-535B20.4
1794	MIR3671
1796	RP4-535B20.1
1799	AK4
1801	DNAJC6
1802	RP5-1044H5.1
1803	RP5-1044H5.2
1805	LEPR
1806	LEPROT
1807	RP4-630A11.3
1809	RP11-430H12.2
1811	PDE4B
1812	RP11-397C12.1
1814	SGIP1
1816	AL139147.1
1818	TCTEX1D1
1819	INSL5
1820	WDR78
1822	MIER1
1823	SLC35D1
1824	C1orf141
1826	IL23R
1831	IL12RB2
1832	SERBP1
1833	RNU6-387P
1834	RP4-763G1.2
1839	GADD45A
1840	GNG12
1842	GNG12-AS1
1843	RP4-609E1.2
1844	DIRAS3
1845	ARL5AP3
1847	WLS
1848	CTBP2P8
1850	RPS7P4
1854	RPE65
1855	DEPDC1
1856	RP4-694A7.2
1857	RP4-694A7.4
1861	RP3-380B4.1
1862	LRRC7
1863	RP11-379C1.1
1864	RN7SL538P
1865	PIN1P1
1866	RP11-181B18.1
1867	LRRC40
1869	SRSF11
1870	RP4-677H15.4
1871	ANKRD13C
1872	HHLA3
1873	RP11-180O5.2
1874	CTH
1875	RP11-42O15.3
1878	RP5-952N6.1
1879	RP11-99H8.1
1880	PTGER3
1881	RP3-333A15.1
1882	RP3-333A15.2
1883	ZRANB2-AS1
1884	ZRANB2
1885	MIR186
1886	ZRANB2-AS2
1905	LRRIQ3
1906	FPGT
1907	TNNI3K
1908	RP11-439H8.4
1909	RP4-650F12.2
1910	LRRC53
1911	C1orf173
1912	RP4-612J11.1
1913	RP11-17E13.2
1914	CRYZ
1915	TYW3
1917	RP11-510C10.4
1918	RP11-510C10.2
1919	LHX8
1920	RP11-510C10.3
1922	SLC44A5
1925	RP4-595K12.1
1926	RP4-595K12.2
1927	RP4-682C21.5
1928	ACADM
1929	RP4-682C21.2
1930	RABGGTB
1931	MSH4
1932	AL445464.1
1933	ASB17
1934	RP11-550H2.1
1935	RP11-550H2.2
1936	ST6GALNAC3
1938	RP5-1102E8.3
1939	TPI1P1
1942	RP11-415A20.1
1943	ST6GALNAC5
1945	RP4-564M11.2
1946	PIGK
1947	RP4-706A16.3
1948	RP11-363H12.1
1949	AK5
1950	RP11-375A5.1
1953	ZZZ3
1956	USP33
1958	FAM73A
1960	RP11-181C21.4
1961	NSRP1P1
1963	NEXN-AS1
1964	NEXN
1965	FUBP1
1966	DNAJB4
1967	GIPC2
1968	RP11-386I14.4
1969	RP11-386I14.2
1971	RP11-386I14.3
1973	RNFT1P2
1974	RP11-183M13.1
1975	PTGFR
1978	IFI44L
1979	IFI44
1980	RP4-641G12.3
1983	ELTD1
1984	PSAT1P3
1986	RP4-726F1.1
1987	ADH5P2
1989	RP11-339A11.2
1992	RP11-339D23.1
1997	RP5-887A10.1
2000	RP3-445O10.1
2002	LPHN2
2003	HNRNPA3P14
2004	RP5-837I24.1
2005	RP5-837I24.6
2006	RP5-837I24.2
2007	MED28P8
2008	RP5-837I24.4
2010	ST13P20
2011	RP11-147G16.1
2014	RP11-413G15.1
2015	RP11-475O6.1
2016	RP5-836J3.1
2018	TTLL7
2019	TTLL7-IT1
2021	RP11-486G15.2
2022	PRKACB
2023	RP11-486G15.1
2024	RP11-82H13.2
2025	SNORA2
2026	SAMD13
2027	RP11-376N17.4
2028	UOX
2029	DNASE2B
2030	RPF1
2031	GNG5
2032	SPATA1
2033	CTBS
2034	C1orf180
2035	RP11-484D4.3
2036	SSX2IP
2038	LPAR3
2039	MCOLN2
2040	WDR63
2041	MCOLN3
2043	SYDE2
2044	C1orf52
2045	Y_RNA
2046	BCL10
2047	RP11-131L23.1
2049	DDAH1
2051	RP11-131L23.2
2052	RP11-290M5.4
2053	CYR61
2055	RP11-290M5.2
2056	ZNHIT6
2057	COL24A1
2060	ODF2L
2061	RP11-444C12.1
2062	CLCA2
2063	CLCA1
2064	CLCA4
2065	RP4-651E10.3
2066	RP4-651E10.4
2068	CLCA3P
2069	RP4-612B15.3
2070	SH3GLB1
2071	RP4-612B15.2
2072	SEP15
2073	HS2ST1
2074	RP4-604K5.3
2076	RP11-384B12.2
2077	RP11-384B12.3
2078	RP5-1052I5.1
2080	LMO4
2081	RP4-544H6.2
2083	RP5-1027O11.1
2085	RN7SL583P
2086	RP11-76N22.1
2087	RP11-76N22.2
2089	PKN2
2090	RNU6-125P
2091	TCEB1P19
2092	GTF2B
2093	RP11-82K18.2
2094	CCBL2
2095	RBMXL1
2096	GBP3
2097	Y_RNA
2098	GBP1
2099	PTGES3P1
2100	GBP2
2101	GBP7
2102	GBP4
2103	GBP5
2104	RP4-620F22.3
2105	RP5-908D6.1
2106	GBP6
2107	CAPNS1P1
2108	GBP1P1
2109	LRRC8B
2110	RP5-1007M22.2
2111	RP11-413E1.4
2112	LRRC8C
2115	RP5-943J3.1
2116	RP5-943J3.2
2117	LRRC8D
2118	RP11-302M6.5
2119	RN7SKP272
2120	GEMIN8P4
2121	ZNF326
2123	RP5-827O9.1
2124	U3
2125	BARHL2
2126	RP4-665J23.1
2127	RP4-665J23.2
2128	RP4-665J23.4
2129	PHKA1P1
2130	ZNF644
2131	RPL5P6
2132	HFM1
2134	FEN1P1
2135	CDC7
2136	RP11-47K11.2
2139	TGFBR3
2142	BRDT
2143	EPHX4
2144	LPCAT2BP
2145	SETP18
2146	BTBD8
2147	GAPDHP46
2148	PRKAR1AP
2149	KIAA1107
2150	RP4-621B10.8
2152	C1orf146
2153	ACTBP12
2154	GLMN
2155	RPAP2
2157	GFI1
2158	EVI5
2160	HMGB3P9
2162	RP11-330C7.3
2165	RPL5
2166	SNORD21
2168	SNORA66
2169	FAM69A
2171	RP11-386I23.1
2178	MTF2
2179	TMED5
2180	CCDC18
2181	RP4-612C19.1
2182	RP4-612C19.2
2183	RP4-717I23.3
2184	RP4-717I23.2
2185	DR1
2186	RP4-713B5.2
2188	FNBP1L
2190	BCAR3
2191	RP5-1033H22.2
2192	RP11-488P3.1
2194	RP4-561L24.3
2195	DNTTIP2
2196	GCLM
2200	RP5-837O21.5
2205	RP5-837O21.2
2206	ABCA4
2207	RP11-78O9.1
2208	ARHGAP29
2211	RP11-148B18.1
2212	GAPDHP29
2213	RP11-148B18.4
2214	RP11-148B18.3
2216	ABCD3
2217	F3
2218	RP11-86H7.6
2219	RP11-86H7.7
2220	LINC01057
2222	PGBD4P7
2224	SLC44A3
2225	RP11-465K1.2
2226	CNN3
2227	RP4-639F20.1
2228	ALG14
2229	RP11-313A24.1
2230	TMEM56
2231	RP11-57H12.2
2233	RP11-57H12.3
2234	RWDD3
2235	RP11-57H12.5
2236	RP4-586O15.1
2237	RP11-14O19.1
2239	RP4-617C6.1
2241	RP11-286B14.1
2246	RP5-898J17.1
2249	EEF1A1P11
2252	RP11-122C9.1
2254	PTBP2
2257	DPYD
2258	DPYD-AS1
2259	DPYD-IT1
2260	SEC63P1
2263	DPYD-AS2
2264	RP11-272L13.4
2265	RP11-272L13.3
2266	RP11-490G2.2
2267	MIR137HG
2269	RP5-1070A16.1
2271	SNX7
2272	LPPR5
2273	RP5-896L10.1
2274	RP11-234N17.1
2275	LPPR4
2276	RP4-735N21.1
2277	RP11-413P11.1
2278	PALMD
2279	HMGB3P10
2280	FRRS1
2285	AGL
2286	RP5-884G6.2
2287	SLC35A3
2290	RP4-714D9.5
2291	HIAT1
2293	SASS6
2294	RP4-714D9.4
2295	TRMT13
2296	LRRC39
2297	DBT
2298	RP11-305E17.7
2299	BRI3P1
2300	RP11-305E17.4
2301	RP11-305E17.6
2302	RTCA
2304	RP5-837M10.1
2306	CDC14A
2308	BCAS2P2
2310	GPR88
2312	RP11-84O12.4
2313	RP11-84O12.3
2314	VCAM1
2315	EXTL2
2316	SLC30A7
2317	HNRNPA1P68
2318	DPH5
2319	AC093157.1
2320	RP11-421L21.2
2321	RP11-421L21.3
2324	snoU13
2325	RP4-575N6.4
2326	S1PR1
2327	RP4-575N6.5
2328	RP4-575N6.2
2330	RP11-157N3.1
2331	RP11-411H5.1
2333	RP11-556K13.1
2337	DNAJA1P5
2371	RP11-233E12.1
2372	PRMT6
2373	NTNG1
2375	RP11-270C12.3
2376	VAV3
2378	VAV3-AS1
2380	RP11-356N1.2
2381	SLC25A24
2382	RP11-483I13.5
2383	NBPF4
2384	RP11-483I13.2
2385	SLC25A24P1
2386	NBPF6
2387	NBPF5P
2388	SLC25A24P2
2389	RP11-131J3.1
2392	FAM102B
2393	HENMT1
2394	PRPF38B
2395	FNDC7
2396	RP11-293A10.3
2397	STXBP3
2398	RP11-475E11.2
2399	AKNAD1
2400	SPATA42
2401	GPSM2
2402	CLCC1
2403	WDR47
2404	RP5-1065J22.2
2405	RP11-20O24.4
2406	RP11-20O24.1
2408	TAF13
2409	RP5-1065J22.8
2410	TMEM167B
2411	SCARNA2
2412	RP5-1065J22.4
2413	C1orf194
2414	KIAA1324
2416	SARS
2417	CELSR2
2418	PSRC1
2419	MYBPHL
2420	SORT1
2421	PSMA5
2422	SYPL2
2423	ATXN7L2
2424	CYB561D1
2425	AMIGO1
2426	GPR61
2427	GNAI3
2429	RP5-1160K1.3
2431	GNAT2
2432	AMPD2
2433	RP5-1160K1.6
2434	RP5-1160K1.1
2435	GSTM4
2436	GSTM2
2437	GSTM1
2438	AC000032.2
2439	GSTM5
2440	RP4-735C1.4
2441	GSTM3
2442	EPS8L3
2443	NDUFA5P10
2444	RP4-735C1.6
2445	RP11-195M16.1
2446	RP11-195M16.3
2447	CSF1
2448	AHCYL1
2449	STRIP1
2450	RP4-773N10.4
2451	ALX3
2452	RP4-773N10.6
2453	UBL4B
2454	SLC6A17
2455	RP5-1028L10.1
2456	RP5-1028L10.2
2457	KCNC4-AS1
2458	KCNC4
2460	RP5-1074L1.1
2461	RBM15
2462	SLC16A4
2463	RP5-1074L1.4
2464	LAMTOR5-AS1
2465	LAMTOR5
2466	PROK1
2467	CYMP
2468	RP11-470L19.2
2469	KCNA10
2470	KCNA2
2472	RP11-284N8.3
2473	KCNA3
2475	NRBF2P3
2477	CD53
2478	RP11-96K19.4
2479	RP11-96K19.2
2480	LRIF1
2481	RP11-96K19.5
2484	DRAM2
2485	CEPT1
2486	DENND2D
2487	CHI3L2
2488	CHIAP1
2489	CHIAP2
2490	CHIA
2491	RP5-1125M8.2
2493	PIFO
2494	CHIAP3
2495	HIGD1AP12
2496	PGCP1
2497	OVGP1
2498	RP11-552M11.8
2499	UBE2FP3
2500	RP11-552M11.4
2501	WDR77
2502	Y_RNA
2503	ATP5F1
2504	C1orf162
2505	ADORA3
2507	RAP1A
2508	RP5-836N10.1
2509	KRT18P57
2511	FAM212B
2512	RP4-773A18.4
2513	DDX20
2514	KCND3
2515	KCND3-IT1
2516	KCND3-AS1
2517	RP11-88H9.2
2518	RP5-965F6.2
2522	CTTNBP2NL
2523	WNT2B
2524	RP4-671G15.2
2525	ST7L
2526	CAPZA1
2527	MRPL53P1
2529	snoU13
2530	MOV10
2531	RP11-426L16.3
2532	RHOC
2533	PPM1J
2534	RP11-426L16.9
2535	FAM19A3
2537	RP11-426L16.8
2538	RP3-522D1.1
2539	RP3-522D1.2
2540	SLC16A1
2541	AKR7A2P1
2542	RP11-31F15.1
2543	RP11-389O22.1
2544	RP11-31F15.2
2545	LRIG2
2547	RP11-389O22.5
2548	MAGI3
2549	RP11-512F24.1
2551	PHTF1
2552	RP4-730K3.3
2553	RSBN1
2554	RP5-1073O3.2
2555	PTPN22
2556	AP4B1-AS1
2557	BCL2L15
2558	AP4B1
2559	DCLRE1B
2560	RP5-1073O3.7
2561	HIPK1
2562	OLFML3
2564	SYT6
2565	RP4-543J13.1
2567	TRIM33
2571	PKMP1
2572	BCAS2
2573	DENND2C
2574	AMPD1
2576	NRAS
2577	CSDE1
2578	Y_RNA
2579	SIKE1
2580	NR1H5P
2581	SYCP1
2582	TSHB
2583	TSPAN2
2584	RP4-666F24.3
2585	RP4-663N10.1
2586	NGF
2589	TCEB1P20
2594	VANGL1
2595	CASQ2
2596	NHLH2
2598	RP11-12L8.2
2599	RP11-12L8.1
2600	SLC22A15
2601	RP11-159M11.2
2602	MAB21L3
2603	RP5-1185H19.2
2605	ATP1A1
2607	ATP1A1OS
2608	RNU6-817P
2609	RP4-655J12.4
2610	RP4-655J12.5
2612	RP5-1086K13.1
2613	CD58
2614	NAP1L4P1
2616	IGSF3
2621	NEFHP1
2622	CD2
2623	FTH1P22
2625	RP4-753F5.1
2626	PTGFRN
2628	CD101
2629	RP11-27K13.3
2630	TTF2
2632	TRIM45
2634	VTCN1
2635	RP11-39H13.1
2636	RP11-188D8.1
2637	MAN1A2
2638	VPS25P1
2639	AL157902.3
2640	FAM46C
2641	AL365331.2
2644	AL390877.1
2645	GDAP2
2646	WDR3
2647	SPAG17
2651	TBX15
2652	RP4-712E4.1
2653	RP4-712E4.2
2654	WARS2
2655	WARS2-IT1
2656	RBMX2P3
2657	RPS3AP12
2658	RP11-418J17.1
2659	RP11-418J17.2
2661	RP11-418J17.3
2662	RP5-834N19.1
2663	RNU1-75P
2664	HAO2
2665	HAO2-IT1
2666	HSD3B2
2667	RP5-871G17.5
2668	HSD3BP2
2669	GAPDHP23
2670	HSD3BP1
2671	GAPDHP58
2672	HSD3B1
2673	GAPDHP32
[truncated: 36,069 more rows]
