# Supplementary material for: Chromatin features constrain structural variation across evolutionary timescales
Source: Proc Natl Acad Sci U S A. 2019 Jan 18;116(6):2175–80. doi: 10.1073/pnas.1808631116 (PMC6369792; doi:10.1073/pnas.1808631116)
Supplement: Supplementary File [file pnas.1808631116.sd03.xlsx]

## Sheet: variant statistics
dataset	num_variants	median_len_kb	mean_len_kb	unique_variants	filtered_variants	source
sudmant2013_apeDels	2870	3.8	8	2734	2565	Sudmant et al., Genome Research, 2013
sudmant2013_apeDups	11211	4.8	19	1291	1175
coe2014_ctrlDels	119451	56.3	139	23663	19789	Coe et al., Nature Genetics, 2014
coe2014_ctrlDups	110789	99.6	229	26513	20089	https://www​.ncbi​.nlm.​nih.gov​/dbvar/studies/​nstd100/
coe2014_casesDels	13626	161.7	1032	8033	6507	supporting_variants_for_nstd100_coe2014.csv
coe2014_casesDups	15144	220.9	1294	9009	6788
cosmicDels	504198	335.7	2771	427366	380371	Forbes et al., NAR, 2017
cosmicDups	439246	634.4	2744	400116	364359	http: //​cancer.sanger.ac.uk/​cosmic/download, CosmicCompleteCNA.tsv.gz
gordon2016_gorDels	7124	0.5	1	6795	6382	Gordon et al., Science, 2016
gordon2016_gorDups	8176	0.4	1	7812	7251
sudmant2015_humanDels	40975	2.6	9	39575	37493	Sudmant et al., Nature, 2015
sudmant2015_humanDups	6025	35.9	58	5792	5193

## Sheet: features
feature	projects	source	files
chromatin states	Roadmap	http://egg2.wustl.edu/​roadmap/​web_portal/​chr_state_learning.html	Core 15-state model
TSSs	GTeX	https://www.gtexportal.org/home/	GTEx_Analysis_v6p​_RNA-seq_RNA-SeQCv1.1.8​_gene_median_rpkm.gct.gz
TAD boundaires	Rao, 2014	https​://www.ncbi​.nlm.nih​.gov/​geo/​query/​acc.cgi?acc=GSE63525	arrowhead domains
Hi-C peak	Rao, 2014	https​://www.ncbi​.nlm.nih​.gov/​geo/​query/​acc.cgi?acc=GSE63525	hiccups
CTCF clusters	ENCODE	http:// ​hgdownload.soe.ucsc.edu/​goldenPath/hg19/encodeDCC/​wgEncodeAwgTfbsUniform/	narrowPeak
